# Supplementary material for: Multinuclear metal-binding ability of a carotene
Source: Nat Commun. 2015 Apr 10;6:6742. doi: 10.1038/ncomms7742 (PMC4403383; doi:10.1038/ncomms7742)
Supplement: Supplementary Data 2 — Crystallographic Information File for 1-rac. [file ncomms7742-s3.cif]

data_global
_audit_creation_date                               2015-01-31
_audit_creation_method                            'by CrystalStructure 4.1'
_audit_update_record                               ?

#==============================================================================
# PROCESSING SUMMARY (IUCr Office Use Only)

_journal_date_recd_electronic                      ?
_journal_date_from_coeditor                        ?
_journal_date_accepted                             ?
_journal_coeditor_code                             ?

#==============================================================================
# SUBMISSION DETAILS

_publ_contact_author_name                         'Tetsuro Murahashi'
_publ_contact_author_address                      
;
Research Center of Integrative Molecular Systems (CIMoS), 
Institute for Molecular Science, Myodaiji, Okazaki, Aichi 444-8787, Japan.
Department of Structural Molecular Science,
The Graduate University of Advanced Sciences,
Myodaiji, Okazaki, Aichi 444-8787, Japan.
;
_publ_contact_author_fax                          '81-564-59-5582'
_publ_contact_author_phone                        '81-564-59-5580'

_publ_requested_journal                           'Nature Communications'

#==============================================================================
# TITLE AND AUTHOR LIST

_publ_section_title
;
  Remarkable Metal Binding Ability of Carotenes: Decanuclear Homo-
  and Heterometal Chains Stabilized by beta-Carotene Sandwich
;

loop_
_publ_author_name
_publ_author_address

'Shinnosuke Horiuch'
;
Research Center of Integrative Molecular Systems (CIMoS), 
Institute for Molecular Science, National Institutes of 
Natural Sciences, Myodaiji, Okazaki, Aichi 444-8787, Japan.
;
'Yuki Tachibana'
;
Research Center of Integrative Molecular Systems (CIMoS), 
Institute for Molecular Science, National Institutes of 
Natural Sciences, Myodaiji, Okazaki, Aichi 444-8787, Japan.
Department of Applied Chemistry, Graduate School of Engineering,
Osaka University, Suita, Osaka, 565-0871, Japan.
;
'Mitsuki Yamashita'
;
Research Center of Integrative Molecular Systems (CIMoS), 
Institute for Molecular Science, National Institutes of 
Natural Sciences, Myodaiji, Okazaki, Aichi 444-8787, Japan.
Department of Structural Molecular Science, The Graduate University for 
Advanced Studies, Myodaiji, Okazaki, Aichi 444-8787, Japan.
;
'Koji Yamamoto'
;
Research Center of Integrative Molecular Systems (CIMoS), 
Institute for Molecular Science, National Institutes of 
Natural Sciences, Myodaiji, Okazaki, Aichi 444-8787, Japan.
Department of Structural Molecular Science, The Graduate University for 
Advanced Studies, Myodaiji, Okazaki, Aichi 444-8787, Japan.
;
'Kohei Masai'
;
Research Center of Integrative Molecular Systems (CIMoS), 
Institute for Molecular Science, National Institutes of 
Natural Sciences, Myodaiji, Okazaki, Aichi 444-8787, Japan.
Department of Structural Molecular Science, The Graduate University for 
Advanced Studies, Myodaiji, Okazaki, Aichi 444-8787, Japan.
;
'Kohei Takase'
;
Department of Applied Chemistry, Graduate School of Engineering,
Osaka University, Suita, Osaka, 565-0871, Japan.
;
'Teruo Matsutani'
;
Department of Applied Chemistry, Graduate School of Engineering,
Osaka University, Suita, Osaka, 565-0871, Japan.
;
'Shiori Kawamata'
;
Research Center of Integrative Molecular Systems (CIMoS), 
Institute for Molecular Science, National Institutes of 
Natural Sciences, Myodaiji, Okazaki, Aichi 444-8787, Japan.
;
'Yuki Kurashige'
;
Department of Theoretical and Computational Molecular Science, 
Institute for Molecular Science, National Institutes of 
Natural Sciences, Myodaiji, Okazaki, Aichi 444-8585, Japan.
Department of Functional Molecular Science, The Graduate University for 
Advanced Studies, Myodaiji, Okazaki, Aichi 444-8585, Japan.
;
'Takeshi Yanai'
;
Department of Theoretical and Computational Molecular Science, 
Institute for Molecular Science, National Institutes of 
Natural Sciences, Myodaiji, Okazaki, Aichi 444-8585, Japan.
Department of Functional Molecular Science, The Graduate University for 
Advanced Studies, Myodaiji, Okazaki, Aichi 444-8585, Japan.
;
'Tetsuro Murahashi'
;
Research Center of Integrative Molecular Systems (CIMoS), 
Institute for Molecular Science, National Institutes of 
Natural Sciences, Myodaiji, Okazaki, Aichi 444-8787, Japan.
Department of Structural Molecular Science, The Graduate University for 
Advanced Studies, Myodaiji, Okazaki, Aichi 444-8787, Japan.
PRESTO, Japan Science and Technology Agency (JST).
;

# start Validation Reply Form
_vrf_PUBL024_GLOBAL
;
PROBLEM: The number of authors is greater than 5.
RESPONSE: The idea and plans of this research were made by T.Mu.
Experiments and data analysis were performed by S.H., Y.T., M.Y.,
K.Y., K.M., K.T., T.Ma., S.K., and T.Mu.
The theoretical calculations were performed by Y.K. and T.Y. 
The manuscript was co-written by T.Mu., Y.K., and T.Y.
All authors discussed the results.
;

_vrf_CHEMW03_shelxl
;
PROBLEM: The ratio of given/expected molecular weight as calculated
from the _atom_site* data lies outside the range 0.99 <> 1.01
RESPONSE: This structure was treated via PLATON's SQUEEZE procedure.
4 CH3CH2OCH2CH3 molecules per unit cell that were omitted from the model were included
in the formula for calculation of the intensive properties.
;

_vrf_PLAT041_shelxl
;
PROBLEM: Calc. and Reported SumFormula    Strings  Differ	Please Check
RESPONSE: This structure was treated via PLATON's SQUEEZE procedure.
4 CH3CH2OCH2CH3 molecules per unit cell that were omitted from the model were included
in the formula for calculation of the intensive properties.
;

_vrf_PLAT068_shelxl
;
PROBLEM: Reported F000 Differs from Calcd (or Missing)...          Please Check
RESPONSE: This structure was treated via PLATON's SQUEEZE procedure.
4 CH3CH2OCH2CH3 molecules per unit cell that were omitted from the model were included
in the formula for calculation of the intensive properties.
;

_vrf_FORMU01_shelxl
;
PROBLEM: There is a discrepancy between the atom counts in the
_chemical_formula_sum and the formula from the _atom_site* data.
Atom count from _chemical_formula_sum:C152 H146 B2 F48 O2 Pd10
Atom count from the _atom_site data:  C144 H136 B2 F48 Pd10
RESPONSE: This structure was treated via PLATON's SQUEEZE procedure.
4 CH3CH2OCH2CH3 molecules per unit cell that were omitted from the model were included
in the formula for calculation of the intensive properties.
;

_vrf_CELLZ01_shelxl
;
PROBLEM: Difference between formula and atom_site contents detected.
ALERT: Large difference may be due to a
            symmetry error - see SYMMG tests
           From the CIF: _cell_formula_units_Z    2
           From the CIF: _chemical_formula_sum  C152 H146 B2 F48 O2 Pd10
           TEST: Compare cell contents of formula and atom_site data

           atom    Z*formula  cif sites diff
           C        304.00    288.00   16.00
           H        292.00    272.00   20.00
           B          4.00      4.00    0.00
           F         96.00     96.00    0.00
           O          4.00      0.00    4.00
           Pd        20.00     20.00    0.00
RESPONSE: This structure was treated via PLATON's SQUEEZE procedure.
4 CH3CH2OCH2CH3 molecules per unit cell that were omitted from the model were included
in the formula for calculation of the intensive properties.
;

_vrf_PLAT044_shelxl
;
PROBLEM: Calculated and Reported Density Dx  Differ by ..     0.0541 Check 
RESPONSE: This structure was treated via PLATON's SQUEEZE procedure.
4 CH3CH2OCH2CH3 molecules per unit cell that were omitted from the model were included
in the formula for calculation of the intensive properties.
;

_vrf_PLAT606_shelxl
;
PROBLEM: VERY LARGE Solvent Accessible VOID(S) in Structure        ! Info 
RESPONSE: This structure was treated via PLATON's SQUEEZE procedure.
Please see the "SQUEEZE RESULTS" in this CIF for details. 
;

_vrf_PLAT869_shelxl
;
PROBLEM: ALERTS Related to the use of SQUEEZE Suppressed           ! Info 
RESPONSE: This structure was treated via PLATON's SQUEEZE procedure.
Please see the "SQUEEZE RESULTS" in this CIF for details. 
;
# end Validation Reply Form

_publ_section_abstract
;
  Carotenes are naturally abundant unsaturated hydrocarbon pigments, and 
  their fascinating physical and chemical properties have been studied
  intensively not only for better understanding of the roles in biological 
  processes but also for the use in artificial chemical systems. However, 
  their metal binding ability has been virtually unexplored. Here, we report 
  that beta-carotene has the ability to assemble and align ten metal atoms to 
  afford decanuclear homo- and heterometal chain complexes, the largest metal
  sandwich complexes ever isolated. The metallo-carotenoid framework showed
  reversible metalation-demetalation reactivity with multiple metals, that 
  allowed us to control the size of metal chains as well as the hetero-
  bimetallic composition and arrangement of the carotene-supported metal chains.
;
_publ_author_contributions
;
  The idea and plans of this research were made by T.Mu. Experiments and data
  analysis were performed by S.H., Y.T., M.Y., K.Y., K.M., K.T., T.Ma., S.K.,
  and T.Mu. The theoretical calculations were performed by Y.K. and T.Y. 
  The manuscript was co-written by T.Mu., Y.K., and T.Y. 
  All authors discussed the results. 
;
_publ_section_references
;
  Rigaku (2014). CrystalStructure. Version 4.1. 
  Rigaku Corporation, Tokyo, Japan.

  Altomare, A., Cascarano, G., Giacovazzo, C. and Guagliardi, A. 
  (1993). J. Appl. Cryst. 26, 343-350.
  SIR92

  Rigaku (1998). REQAB. 
  Rigaku Corporation, Tokyo, Japan.
;
#============================================================================== 
data_shelxl

#============================================================================== 
 
_audit_creation_method            SHELXL-2014
_chemical_name_systematic
;
 ?
;
_chemical_name_common             ?
_chemical_melting_point           ?
_chemical_formula_moiety          'C80 H112 Pd10, 2(C32 H12 B F24), 2(C4 H10 O)'
_chemical_formula_sum             'C152 H146 B2 F48 O2 Pd10' 
_chemical_formula_weight          4002.30

loop_
 _atom_type_symbol
 _atom_type_description
 _atom_type_scat_dispersion_real
 _atom_type_scat_dispersion_imag
 _atom_type_scat_source
 'Pd'  'Pd'  -0.9988   1.0072
 'International Tables Vol C Tables 4.2.6.8 and 6.1.1.4'
 'C'  'C'   0.0033   0.0016
 'International Tables Vol C Tables 4.2.6.8 and 6.1.1.4'
 'H'  'H'   0.0000   0.0000
 'International Tables Vol C Tables 4.2.6.8 and 6.1.1.4'
 'B'  'B'   0.0013   0.0007
 'International Tables Vol C Tables 4.2.6.8 and 6.1.1.4'
 'F'  'F'   0.0171   0.0103
 'International Tables Vol C Tables 4.2.6.8 and 6.1.1.4'
 'O'  'O'   0.0106   0.0060
 'International Tables Vol C Tables 4.2.6.8 and 6.1.1.4'
 
_space_group_crystal_system       triclinic
_space_group_IT_number            2
_space_group_name_H-M_alt         'P -1'
_space_group_name_Hall            '-P 1'
 
_shelx_space_group_comment
;
The symmetry employed for this shelxl refinement is uniquely defined
by the following loop, which should always be used as a source of
symmetry information in preference to the above space-group names.
They are only intended as comments.
;
 
loop_
 _space_group_symop_operation_xyz
 'x, y, z'
 '-x, -y, -z'
 
_cell_length_a                    19.4381(11)
_cell_length_b                    21.7533(12)
_cell_length_c                    22.0547(13)
_cell_angle_alpha                 86.8710(10)
_cell_angle_beta                  84.9510(10)
_cell_angle_gamma                 66.9300(10)
_cell_volume                      8544.5(8)
_cell_formula_units_Z             2
_cell_measurement_temperature     123(2)
_cell_measurement_reflns_used     18978 
_cell_measurement_theta_min       3.02  
_cell_measurement_theta_max       27.46 
 
_exptl_crystal_description        block 
_exptl_crystal_colour             yellow 
_exptl_crystal_density_meas       ? 
_exptl_crystal_density_method     'not measured'              
_exptl_crystal_density_diffrn     1.556          
_exptl_crystal_F_000              3952
_exptl_transmission_factor_min    ?                                             
_exptl_transmission_factor_max    ?                                             
_exptl_crystal_size_max           0.210
_exptl_crystal_size_mid           0.120
_exptl_crystal_size_min           0.050
_exptl_absorpt_coefficient_mu     1.123
_shelx_estimated_absorpt_T_min    0.798
_shelx_estimated_absorpt_T_max    0.946
_exptl_absorpt_correction_type    multi-scan
_exptl_absorpt_correction_T_min   0.7981
_exptl_absorpt_correction_T_max   0.9459
_exptl_absorpt_process_details    'ABSCOR (Rigaku, 1995)'
 
_exptl_special_details
;
 ?
;
 
_diffrn_ambient_temperature       123(2)
_diffrn_radiation_wavelength      0.71075
_diffrn_radiation_type            MoK\a
_diffrn_source                    'fine-focus sealed tube'                         
_diffrn_measurement_device_type   'Rigaku R-AXIS RAPID' 
_diffrn_measurement_method        \w 
_diffrn_detector_area_resol_mean  10.000 
_diffrn_reflns_number             61706
_diffrn_reflns_av_unetI/netI      0.0995
_diffrn_reflns_av_R_equivalents   0.0567
_diffrn_reflns_limit_h_min        -23
_diffrn_reflns_limit_h_max        23
_diffrn_reflns_limit_k_min        -26
_diffrn_reflns_limit_k_max        25
_diffrn_reflns_limit_l_min        -26
_diffrn_reflns_limit_l_max        26
_diffrn_reflns_theta_min          3.019
_diffrn_reflns_theta_max          25.351
_diffrn_reflns_theta_full         25.242
_diffrn_measured_fraction_theta_max   0.981
_diffrn_measured_fraction_theta_full  0.981
_diffrn_reflns_Laue_measured_fraction_max    0.981
_diffrn_reflns_Laue_measured_fraction_full   0.981
_diffrn_reflns_point_group_measured_fraction_max   0.981
_diffrn_reflns_point_group_measured_fraction_full  0.981
_reflns_number_total              30707
_reflns_number_gt                 12546
_reflns_threshold_expression      'I > 2\s(I)'
_reflns_Friedel_coverage          0.000
_reflns_Friedel_fraction_max      .
_reflns_Friedel_fraction_full     .
 
_reflns_special_details
;
 Reflections were merged by SHELXL according to the crystal
 class for the calculation of statistics and refinement.
 
 Structure factors included contributions from the .fab file.
 
 _reflns_Friedel_fraction is defined as the number of unique
 Friedel pairs measured divided by the number that would be
 possible theoretically, ignoring centric projections and
 systematic absences.
;
 
_computing_data_collection        'RAPID AUTO (Rigaku, ????)'
_computing_cell_refinement        'RAPID AUTO'
_computing_data_reduction         'RAPID AUTO'
_computing_structure_solution     'SHELXS97 (Sheldrick, 2008)'
_computing_structure_refinement   'SHELXL-2014 (Sheldrick, 2014)'
_computing_molecular_graphics     'CrystalStructure 4.0'
_computing_publication_material   'CrystalStructure 4.0 (Rigaku, 2010)'
                                  
_refine_special_details
;
  The cell contains 4 diethyl ether molecules which have been
 treated as a diffuse contribution to the overall scattering without
 specific atom positions by SQUEEZE/PLATON.

 Several restraints (SAME, SIMU, DELU) were applied to the counter anions. 
;
_refine_ls_structure_factor_coef  Fsqd
_refine_ls_matrix_type            full
_refine_ls_weighting_scheme       calc
_refine_ls_weighting_details
'w=1/[\s^2^(Fo^2^)+(0.1488P)^2^] where P=(Fo^2^+2Fc^2^)/3'
_atom_sites_solution_primary      direct
_atom_sites_solution_secondary    difmap
_atom_sites_solution_hydrogens    geom
_refine_ls_hydrogen_treatment     constr
_refine_ls_extinction_method      none
_refine_ls_extinction_coef        .
_refine_ls_number_reflns          30707
_refine_ls_number_parameters      1825
_refine_ls_number_restraints      505
_refine_ls_R_factor_all           0.1524
_refine_ls_R_factor_gt            0.0878
_refine_ls_wR_factor_ref          0.2673
_refine_ls_wR_factor_gt           0.2325
_refine_ls_goodness_of_fit_ref    0.878
_refine_ls_restrained_S_all       0.880
_refine_ls_shift/su_max           0.001
_refine_ls_shift/su_mean          0.000
 
loop_
 _atom_site_label
 _atom_site_type_symbol
 _atom_site_fract_x
 _atom_site_fract_y
 _atom_site_fract_z
 _atom_site_U_iso_or_equiv
 _atom_site_adp_type
 _atom_site_occupancy
 _atom_site_site_symmetry_order  
 _atom_site_calc_flag
 _atom_site_refinement_flags_posn
 _atom_site_refinement_flags_adp
 _atom_site_refinement_flags_occupancy
 _atom_site_disorder_assembly
 _atom_site_disorder_group
Pd1 Pd 0.85622(4) -0.15886(4) 0.76690(4) 0.0635(2) Uani 1 1 d . . . . .
Pd2 Pd 0.76349(4) -0.06641(3) 0.69221(4) 0.0530(2) Uani 1 1 d . . . . .
Pd3 Pd 0.67989(4) 0.02194(3) 0.61588(3) 0.0495(2) Uani 1 1 d . . . . .
Pd4 Pd 0.59944(4) 0.11050(3) 0.53822(3) 0.0494(2) Uani 1 1 d . . . . .
Pd5 Pd 0.51812(4) 0.20062(3) 0.46242(3) 0.0515(2) Uani 1 1 d . . . . .
Pd6 Pd 0.43586(4) 0.29157(3) 0.38819(4) 0.0556(2) Uani 1 1 d . . . . .
Pd7 Pd 0.35611(4) 0.38179(3) 0.31237(4) 0.0578(2) Uani 1 1 d . . . . .
Pd8 Pd 0.27834(4) 0.46840(3) 0.23222(4) 0.0547(2) Uani 1 1 d . . . . .
Pd9 Pd 0.20520(4) 0.55140(3) 0.14792(4) 0.0542(2) Uani 1 1 d . . . . .
Pd10 Pd 0.13060(4) 0.63451(4) 0.05815(4) 0.0632(2) Uani 1 1 d . . . . .
C1 C 0.7172(5) -0.1748(5) 0.8370(4) 0.060(3) Uani 1 1 d . . . . .
C1A C 0.6896(7) -0.0981(5) 0.8426(6) 0.088(4) Uani 1 1 d . . . . .
H1A H 0.6668 -0.0761 0.8052 0.106 Uiso 1 1 calc R U . . .
H1B H 0.7322 -0.0863 0.8488 0.106 Uiso 1 1 calc R U . . .
H1C H 0.6524 -0.0833 0.8773 0.106 Uiso 1 1 calc R U . . .
C1B C 0.6475(6) -0.1902(6) 0.8322(5) 0.074(3) Uani 1 1 d . . . . .
H1D H 0.6622 -0.2386 0.8306 0.089 Uiso 1 1 calc R U . . .
H1E H 0.6233 -0.1689 0.7951 0.089 Uiso 1 1 calc R U . . .
H1F H 0.6124 -0.1728 0.8678 0.089 Uiso 1 1 calc R U . . .
C2 C 0.7502(8) -0.2025(8) 0.8954(6) 0.138(7) Uani 1 1 d D . . . .
H2A H 0.7720 -0.1717 0.9086 0.165 Uiso 1 1 calc R U . . .
H2B H 0.7077 -0.1987 0.9253 0.165 Uiso 1 1 calc R U . . .
C3 C 0.8044(9) -0.2671(7) 0.9030(6) 0.138(7) Uani 1 1 d D . . . .
H3A H 0.7791 -0.2990 0.9062 0.165 Uiso 1 1 calc R U . . .
H3B H 0.8272 -0.2697 0.9419 0.165 Uiso 1 1 calc R U . . .
C4 C 0.8646(6) -0.2884(6) 0.8537(5) 0.075(3) Uani 1 1 d . . . . .
H4A H 0.8809 -0.3372 0.8490 0.091 Uiso 1 1 calc R U . . .
H4B H 0.9079 -0.2805 0.8667 0.091 Uiso 1 1 calc R U . . .
C5 C 0.8461(6) -0.2549(5) 0.7917(5) 0.063(3) Uani 1 1 d . . . . .
C5A C 0.8966(5) -0.3018(5) 0.7407(5) 0.074(3) Uani 1 1 d . . . . .
H5A H 0.9092 -0.2751 0.7077 0.089 Uiso 1 1 calc R U . . .
H5B H 0.8696 -0.3265 0.7247 0.089 Uiso 1 1 calc R U . . .
H5C H 0.9427 -0.3335 0.7574 0.089 Uiso 1 1 calc R U . . .
C6 C 0.7744(5) -0.2040(5) 0.7834(5) 0.058(3) Uani 1 1 d . . . . .
C7 C 0.7605(5) -0.1798(5) 0.7223(5) 0.060(3) Uani 1 1 d . . . . .
H7 H 0.7996 -0.2030 0.6928 0.072 Uiso 1 1 calc R U . . .
C8 C 0.6986(5) -0.1273(4) 0.6977(4) 0.050(2) Uani 1 1 d . . . . .
H8 H 0.6558 -0.1051 0.7244 0.060 Uiso 1 1 calc R U . . .
C9 C 0.6969(5) -0.1061(4) 0.6358(5) 0.052(2) Uani 1 1 d . . . . .
C9A C 0.7577(5) -0.1484(4) 0.5880(4) 0.054(2) Uani 1 1 d . . . . .
H9A H 0.7559 -0.1926 0.5865 0.065 Uiso 1 1 calc R U . . .
H9B H 0.8072 -0.1531 0.5993 0.065 Uiso 1 1 calc R U . . .
H9C H 0.7484 -0.1261 0.5480 0.065 Uiso 1 1 calc R U . . .
C10 C 0.6325(6) -0.0517(5) 0.6169(5) 0.057(3) Uani 1 1 d . . . . .
H10 H 0.5921 -0.0334 0.6467 0.068 Uiso 1 1 calc R U . . .
C11 C 0.6227(5) -0.0216(4) 0.5571(5) 0.059(3) Uani 1 1 d . . . . .
H11 H 0.6641 -0.0399 0.5280 0.071 Uiso 1 1 calc R U . . .
C12 C 0.5587(5) 0.0326(4) 0.5354(5) 0.059(3) Uani 1 1 d . . . . .
H12 H 0.5172 0.0508 0.5644 0.071 Uiso 1 1 calc R U . . .
C13 C 0.5494(6) 0.0616(4) 0.4775(4) 0.053(2) Uani 1 1 d . . . . .
C13A C 0.6083(5) 0.0290(4) 0.4255(4) 0.058(3) Uani 1 1 d . . . . .
H13A H 0.6107 -0.0161 0.4194 0.069 Uiso 1 1 calc R U . . .
H13B H 0.6574 0.0263 0.4359 0.069 Uiso 1 1 calc R U . . .
H13C H 0.5944 0.0559 0.3881 0.069 Uiso 1 1 calc R U . . .
C14 C 0.4827(5) 0.1167(4) 0.4644(5) 0.058(3) Uani 1 1 d . . . . .
H14 H 0.4456 0.1313 0.4973 0.070 Uiso 1 1 calc R U . . .
C15 C 0.4644(5) 0.1522(4) 0.4101(4) 0.050(2) Uani 1 1 d . . . . .
H15 H 0.4995 0.1373 0.3758 0.060 Uiso 1 1 calc R U . . .
C16 C 0.3975(5) 0.2091(4) 0.4014(5) 0.054(2) Uani 1 1 d . . . . .
H16 H 0.3643 0.2260 0.4363 0.064 Uiso 1 1 calc R U . . .
C17 C 0.3767(6) 0.2419(5) 0.3469(5) 0.060(3) Uani 1 1 d . . . . .
H17 H 0.4095 0.2234 0.3122 0.072 Uiso 1 1 calc R U . . .
C18 C 0.3105(5) 0.3013(5) 0.3362(5) 0.059(3) Uani 1 1 d . . . . .
C18A C 0.2496(5) 0.3249(5) 0.3873(5) 0.069(3) Uani 1 1 d . . . . .
H18A H 0.2699 0.3355 0.4226 0.083 Uiso 1 1 calc R U . . .
H18B H 0.2313 0.2895 0.3987 0.083 Uiso 1 1 calc R U . . .
H18C H 0.2082 0.3649 0.3737 0.083 Uiso 1 1 calc R U . . .
C19 C 0.2955(6) 0.3300(5) 0.2760(5) 0.062(3) Uani 1 1 d . . . . .
H19 H 0.3313 0.3072 0.2443 0.074 Uiso 1 1 calc R U . . .
C20 C 0.2340(5) 0.3881(5) 0.2577(5) 0.062(3) Uani 1 1 d . . . . .
H20 H 0.1983 0.4124 0.2889 0.075 Uiso 1 1 calc R U . . .
C21 C 0.2216(5) 0.4122(5) 0.1988(5) 0.059(3) Uani 1 1 d . . . . .
H21 H 0.2580 0.3882 0.1679 0.071 Uiso 1 1 calc R U . . .
C22 C 0.1604(5) 0.4690(5) 0.1798(5) 0.056(2) Uani 1 1 d . . . . .
C22A C 0.0939(5) 0.5018(5) 0.2261(5) 0.066(3) Uani 1 1 d . . . . .
H22A H 0.1111 0.5167 0.2608 0.079 Uiso 1 1 calc R U . . .
H22B H 0.0721 0.4694 0.2402 0.079 Uiso 1 1 calc R U . . .
H22C H 0.0559 0.5404 0.2068 0.079 Uiso 1 1 calc R U . . .
C23 C 0.1569(6) 0.4868(5) 0.1174(5) 0.060(3) Uani 1 1 d . . . . .
H23 H 0.1955 0.4580 0.0904 0.073 Uiso 1 1 calc R U . . .
C24 C 0.0996(5) 0.5453(4) 0.0901(5) 0.055(3) Uani 1 1 d . . . . .
H24 H 0.0654 0.5758 0.1186 0.067 Uiso 1 1 calc R U . . .
C25 C 0.0865(6) 0.5641(5) 0.0281(5) 0.065(3) Uani 1 1 d . . . . .
C26 C 0.0345(6) 0.6280(5) 0.0172(5) 0.075(3) Uani 1 1 d . . . . .
C26A C -0.0313(6) 0.6650(5) 0.0624(5) 0.076(3) Uani 1 1 d . . . . .
H26A H -0.0122 0.6719 0.1000 0.091 Uiso 1 1 calc R U . . .
H26B H -0.0618 0.6385 0.0715 0.091 Uiso 1 1 calc R U . . .
H26C H -0.0620 0.7084 0.0447 0.091 Uiso 1 1 calc R U . . .
C27 C 0.0163(7) 0.6536(6) -0.0458(6) 0.098(4) Uani 1 1 d . . . . .
H27A H 0.0051 0.7021 -0.0476 0.117 Uiso 1 1 calc R U . . .
H27B H -0.0296 0.6476 -0.0551 0.117 Uiso 1 1 calc R U . . .
C28 C 0.0780(9) 0.6196(7) -0.0944(6) 0.120(5) Uani 1 1 d . . . . .
H28A H 0.1230 0.6290 -0.0891 0.144 Uiso 1 1 calc R U . . .
H28B H 0.0610 0.6355 -0.1355 0.144 Uiso 1 1 calc R U . . .
C29 C 0.0957(8) 0.5438(7) -0.0859(6) 0.105(5) Uani 1 1 d . . . . .
H29A H 0.1304 0.5196 -0.1202 0.126 Uiso 1 1 calc R U . . .
H29B H 0.0488 0.5363 -0.0869 0.126 Uiso 1 1 calc R U . . .
C30 C 0.1322(6) 0.5147(5) -0.0240(5) 0.073(3) Uani 1 1 d . . . . .
C30A C 0.2169(6) 0.5038(5) -0.0279(5) 0.084(4) Uani 1 1 d . . . . .
H30A H 0.2439 0.4733 -0.0610 0.101 Uiso 1 1 calc R U . . .
H30B H 0.2382 0.4845 0.0107 0.101 Uiso 1 1 calc R U . . .
H30C H 0.2216 0.5468 -0.0359 0.101 Uiso 1 1 calc R U . . .
C30B C 0.1223(6) 0.4478(5) -0.0126(6) 0.082(4) Uani 1 1 d . . . . .
H30D H 0.1426 0.4277 0.0261 0.099 Uiso 1 1 calc R U . . .
H30E H 0.1492 0.4174 -0.0457 0.099 Uiso 1 1 calc R U . . .
H30F H 0.0689 0.4560 -0.0110 0.099 Uiso 1 1 calc R U . . .
C31 C 0.9997(6) -0.1359(6) 0.7023(5) 0.071(3) Uani 1 1 d . . . . .
C31A C 0.9719(6) -0.1598(5) 0.6480(5) 0.081(4) Uani 1 1 d . . . . .
H31A H 0.9641 -0.2008 0.6599 0.097 Uiso 1 1 calc R U . . .
H31B H 1.0094 -0.1687 0.6134 0.097 Uiso 1 1 calc R U . . .
H31C H 0.9245 -0.1251 0.6364 0.097 Uiso 1 1 calc R U . . .
C31B C 1.0232(6) -0.0761(6) 0.6824(5) 0.079(3) Uani 1 1 d . . . . .
H31D H 0.9795 -0.0381 0.6688 0.094 Uiso 1 1 calc R U . . .
H31E H 1.0624 -0.0898 0.6490 0.094 Uiso 1 1 calc R U . . .
H31F H 1.0423 -0.0629 0.7170 0.094 Uiso 1 1 calc R U . . .
C32 C 1.0736(6) -0.1929(6) 0.7212(6) 0.085(4) Uani 1 1 d . . . . .
H32A H 1.1054 -0.2134 0.6842 0.103 Uiso 1 1 calc R U . . .
H32B H 1.1016 -0.1740 0.7445 0.103 Uiso 1 1 calc R U . . .
C33 C 1.0569(7) -0.2456(7) 0.7593(7) 0.103(4) Uani 1 1 d . . . . .
H33A H 1.1041 -0.2843 0.7665 0.123 Uiso 1 1 calc R U . . .
H33B H 1.0242 -0.2613 0.7381 0.123 Uiso 1 1 calc R U . . .
C34 C 1.0175(7) -0.2147(6) 0.8201(6) 0.091(4) Uani 1 1 d . . . . .
H34A H 1.0021 -0.2475 0.8442 0.109 Uiso 1 1 calc R U . . .
H34B H 1.0534 -0.2051 0.8433 0.109 Uiso 1 1 calc R U . . .
C35 C 0.9493(7) -0.1509(6) 0.8123(5) 0.077(3) Uani 1 1 d . . . . .
C35A C 0.9114(7) -0.1188(7) 0.8732(5) 0.093(4) Uani 1 1 d . . . . .
H35A H 0.8568 -0.1014 0.8716 0.111 Uiso 1 1 calc R U . . .
H35B H 0.9266 -0.0821 0.8808 0.111 Uiso 1 1 calc R U . . .
H35C H 0.9266 -0.1525 0.9062 0.111 Uiso 1 1 calc R U . . .
C36 C 0.9392(6) -0.1164(5) 0.7572(5) 0.063(3) Uani 1 1 d . . . . .
C37 C 0.8712(6) -0.0594(5) 0.7514(5) 0.061(3) Uani 1 1 d . . . . .
H37 H 0.8410 -0.0454 0.7883 0.074 Uiso 1 1 calc R U . . .
C38 C 0.8414(5) -0.0203(5) 0.6988(5) 0.065(3) Uani 1 1 d . . . . .
H38 H 0.8718 -0.0322 0.6618 0.078 Uiso 1 1 calc R U . . .
C39 C 0.7711(6) 0.0347(5) 0.6954(5) 0.058(3) Uani 1 1 d . . . . .
C39A C 0.7230(6) 0.0666(5) 0.7537(5) 0.074(3) Uani 1 1 d . . . . .
H39A H 0.7503 0.0860 0.7766 0.089 Uiso 1 1 calc R U . . .
H39B H 0.7126 0.0323 0.7788 0.089 Uiso 1 1 calc R U . . .
H39C H 0.6757 0.1018 0.7425 0.089 Uiso 1 1 calc R U . . .
C40 C 0.7510(5) 0.0705(5) 0.6388(5) 0.056(3) Uani 1 1 d . . . . .
H40 H 0.7878 0.0569 0.6055 0.067 Uiso 1 1 calc R U . . .
C41 C 0.6835(5) 0.1230(5) 0.6272(4) 0.051(2) Uani 1 1 d . . . . .
H41 H 0.6456 0.1362 0.6597 0.061 Uiso 1 1 calc R U . . .
C42 C 0.6665(5) 0.1586(5) 0.5707(5) 0.052(2) Uani 1 1 d . . . . .
H42 H 0.7047 0.1453 0.5384 0.063 Uiso 1 1 calc R U . . .
C43 C 0.5981(5) 0.2119(5) 0.5577(5) 0.060(3) Uani 1 1 d . . . . .
C43A C 0.5343(6) 0.2423(4) 0.6068(4) 0.063(3) Uani 1 1 d . . . . .
H43A H 0.5518 0.2615 0.6384 0.076 Uiso 1 1 calc R U . . .
H43B H 0.5183 0.2075 0.6250 0.076 Uiso 1 1 calc R U . . .
H43C H 0.4919 0.2775 0.5884 0.076 Uiso 1 1 calc R U . . .
C44 C 0.5894(5) 0.2449(5) 0.4970(5) 0.056(3) Uani 1 1 d . . . . .
H44 H 0.6306 0.2292 0.4674 0.068 Uiso 1 1 calc R U . . .
C45 C 0.5250(5) 0.2973(5) 0.4805(5) 0.059(3) Uani 1 1 d . . . . .
H45 H 0.4843 0.3139 0.5103 0.071 Uiso 1 1 calc R U . . .
C46 C 0.5160(5) 0.3289(4) 0.4190(5) 0.059(3) Uani 1 1 d . . . . .
H46 H 0.5568 0.3102 0.3895 0.071 Uiso 1 1 calc R U . . .
C47 C 0.4556(5) 0.3819(4) 0.4000(5) 0.058(3) Uani 1 1 d . . . . .
H47 H 0.4153 0.4018 0.4297 0.070 Uiso 1 1 calc R U . . .
C48 C 0.4465(5) 0.4114(4) 0.3376(5) 0.060(3) Uani 1 1 d . . . . .
C48A C 0.5139(6) 0.3861(5) 0.2921(5) 0.076(3) Uani 1 1 d . . . . .
H48A H 0.5335 0.4210 0.2831 0.091 Uiso 1 1 calc R U . . .
H48B H 0.4990 0.3743 0.2545 0.091 Uiso 1 1 calc R U . . .
H48C H 0.5528 0.3465 0.3092 0.091 Uiso 1 1 calc R U . . .
C49 C 0.3840(5) 0.4661(4) 0.3227(5) 0.059(3) Uani 1 1 d . . . . .
H49 H 0.3467 0.4861 0.3545 0.071 Uiso 1 1 calc R U . . .
C50 C 0.3710(5) 0.4949(5) 0.2627(6) 0.067(3) Uani 1 1 d . . . . .
H50 H 0.4088 0.4735 0.2317 0.080 Uiso 1 1 calc R U . . .
C51 C 0.3093(5) 0.5510(4) 0.2438(5) 0.051(2) Uani 1 1 d . . . . .
H51 H 0.2708 0.5742 0.2736 0.062 Uiso 1 1 calc R U . . .
C52 C 0.3018(5) 0.5750(4) 0.1809(5) 0.055(3) Uani 1 1 d . . . . .
C52A C 0.3694(5) 0.5449(5) 0.1338(5) 0.078(3) Uani 1 1 d . . . . .
H52A H 0.3915 0.5779 0.1229 0.093 Uiso 1 1 calc R U . . .
H52B H 0.3525 0.5331 0.0972 0.093 Uiso 1 1 calc R U . . .
H52C H 0.4071 0.5048 0.1514 0.093 Uiso 1 1 calc R U . . .
C53 C 0.2375(5) 0.6311(4) 0.1645(5) 0.055(3) Uani 1 1 d . . . . .
H53 H 0.2019 0.6546 0.1961 0.066 Uiso 1 1 calc R U . . .
C54 C 0.2235(5) 0.6540(5) 0.1043(5) 0.065(3) Uani 1 1 d . . . . .
H54 H 0.2576 0.6259 0.0742 0.078 Uiso 1 1 calc R U . . .
C55 C 0.1664(5) 0.7128(5) 0.0804(5) 0.066(3) Uani 1 1 d . . . . .
C56 C 0.1613(7) 0.7165(5) 0.0174(6) 0.078(3) Uani 1 1 d . . . . .
C56A C 0.2282(7) 0.6806(6) -0.0296(6) 0.101(4) Uani 1 1 d . . . . .
H56A H 0.2472 0.6322 -0.0216 0.122 Uiso 1 1 calc R U . . .
H56B H 0.2682 0.6965 -0.0259 0.122 Uiso 1 1 calc R U . . .
H56C H 0.2111 0.6904 -0.0709 0.122 Uiso 1 1 calc R U . . .
C57 C 0.1046(7) 0.7742(5) -0.0154(6) 0.092(4) Uani 1 1 d . . . . .
H57A H 0.0859 0.7570 -0.0484 0.110 Uiso 1 1 calc R U . . .
H57B H 0.1288 0.8038 -0.0342 0.110 Uiso 1 1 calc R U . . .
C58 C 0.0387(6) 0.8142(5) 0.0285(6) 0.085(4) Uani 1 1 d . . . . .
H58A H 0.0054 0.8554 0.0079 0.102 Uiso 1 1 calc R U . . .
H58B H 0.0091 0.7873 0.0423 0.102 Uiso 1 1 calc R U . . .
C59 C 0.0694(7) 0.8319(6) 0.0821(5) 0.095(4) Uani 1 1 d . . . . .
H59A H 0.0274 0.8626 0.1084 0.115 Uiso 1 1 calc R U . . .
H59B H 0.1022 0.8556 0.0674 0.115 Uiso 1 1 calc R U . . .
C60 C 0.1147(6) 0.7694(5) 0.1199(5) 0.068(3) Uani 1 1 d . . . . .
C60A C 0.1634(6) 0.7938(5) 0.1583(6) 0.085(4) Uani 1 1 d . . . . .
H60A H 0.1932 0.7571 0.1848 0.102 Uiso 1 1 calc R U . . .
H60B H 0.1304 0.8314 0.1832 0.102 Uiso 1 1 calc R U . . .
H60C H 0.1970 0.8080 0.1307 0.102 Uiso 1 1 calc R U . . .
C60B C 0.0593(5) 0.7498(5) 0.1633(5) 0.069(3) Uani 1 1 d . . . . .
H60D H 0.0270 0.7885 0.1874 0.083 Uiso 1 1 calc R U . . .
H60E H 0.0874 0.7131 0.1905 0.083 Uiso 1 1 calc R U . . .
H60F H 0.0283 0.7354 0.1393 0.083 Uiso 1 1 calc R U . . .
B1 B 0.8291(6) -0.0732(5) 0.2751(5) 0.054(3) Uani 1 1 d . . . . .
C1X C 0.8106(4) -0.1408(4) 0.2903(4) 0.054(2) Uani 1 1 d D . . . .
C2X C 0.7546(5) -0.1400(4) 0.3343(5) 0.061(3) Uani 1 1 d D . . . .
H2X H 0.7250 -0.0994 0.3542 0.073 Uiso 1 1 calc R U . . .
C3X C 0.7406(5) -0.1972(4) 0.3502(5) 0.066(3) Uani 1 1 d D . . . .
C4X C 0.7853(6) -0.2586(4) 0.3239(5) 0.079(4) Uani 1 1 d D . . . .
H4X H 0.7772 -0.2982 0.3350 0.095 Uiso 1 1 calc R U . . .
C5X C 0.8422(5) -0.2588(4) 0.2807(5) 0.070(3) Uani 1 1 d D . . . .
C6X C 0.8545(5) -0.2021(4) 0.2655(5) 0.065(3) Uani 1 1 d D . . . .
H6X H 0.8949 -0.2048 0.2367 0.078 Uiso 1 1 calc R U . . .
C7X C 0.6817(6) -0.1956(5) 0.3963(6) 0.080(4) Uani 1 1 d D . . . .
F7A F 0.6228(4) -0.1337(3) 0.3976(4) 0.140(4) Uani 1 1 d D . . . .
F7B F 0.6483(4) -0.2352(3) 0.3904(4) 0.110(3) Uani 1 1 d D . . . .
F7C F 0.7037(5) -0.2050(5) 0.4522(4) 0.128(3) Uani 1 1 d D . . . .
C8X C 0.8920(7) -0.3244(5) 0.2527(6) 0.094(5) Uani 1 1 d D . . . .
F8A F 0.9517(4) -0.3256(3) 0.2232(4) 0.119(3) Uani 1 1 d D . . . .
F8B F 0.9088(5) -0.3754(3) 0.2922(5) 0.162(5) Uani 1 1 d D . . . .
F8C F 0.8550(6) -0.3406(5) 0.2094(6) 0.193(6) Uani 1 1 d D . . . .
C9X C 0.8583(5) -0.0674(4) 0.2044(5) 0.055(2) Uani 1 1 d . . . . .
C10X C 0.8290(6) -0.0860(5) 0.1564(5) 0.071(3) Uani 1 1 d . . . . .
H10X H 0.7978 -0.1100 0.1665 0.085 Uiso 1 1 calc R U . . .
C11X C 0.8407(6) -0.0731(6) 0.0984(5) 0.076(3) Uani 1 1 d . . . . .
C12X C 0.8823(6) -0.0345(6) 0.0828(6) 0.079(4) Uani 1 1 d . . . . .
H12X H 0.8904 -0.0231 0.0414 0.095 Uiso 1 1 calc R U . . .
C13X C 0.9112(7) -0.0136(5) 0.1265(7) 0.082(4) Uani 1 1 d . . . . .
C14X C 0.9000(5) -0.0310(5) 0.1876(5) 0.061(3) Uani 1 1 d . . . . .
H14X H 0.9222 -0.0170 0.2179 0.074 Uiso 1 1 calc R U . . .
C15X C 0.8058(9) -0.0961(9) 0.0472(7) 0.109(5) Uani 1 1 d . . . . .
F15A F 0.7367(5) -0.0871(6) 0.0632(4) 0.156(4) Uani 1 1 d . . . . .
F15B F 0.8026(7) -0.0590(6) -0.0028(5) 0.187(5) Uani 1 1 d . . . . .
F15C F 0.8455(5) -0.1553(4) 0.0320(5) 0.145(4) Uani 1 1 d . . . . .
C16X C 0.9573(10) 0.0279(8) 0.1125(8) 0.119(5) Uani 1 1 d . U . . .
F16A F 0.9296(5) 0.0859(4) 0.1352(5) 0.142(3) Uani 1 1 d . U . . .
F16B F 0.9761(10) 0.0339(7) 0.0573(5) 0.243(6) Uani 1 1 d . U . . .
F16C F 1.0249(6) -0.0009(5) 0.1327(8) 0.209(6) Uani 1 1 d . U . . .
C17X C 0.7550(5) -0.0023(5) 0.2819(5) 0.060(3) Uani 1 1 d . . . . .
C18X C 0.7595(5) 0.0553(4) 0.2989(4) 0.060(3) Uani 1 1 d . . . . .
H18X H 0.8055 0.0532 0.3125 0.072 Uiso 1 1 calc R U . . .
C19X C 0.6997(6) 0.1172(5) 0.2970(5) 0.073(3) Uani 1 1 d . . . . .
C20X C 0.6317(6) 0.1215(6) 0.2770(5) 0.083(4) Uani 1 1 d . . . . .
H20X H 0.5904 0.1634 0.2756 0.100 Uiso 1 1 calc R U . . .
C21X C 0.6252(6) 0.0637(6) 0.2593(5) 0.077(3) Uani 1 1 d . . . . .
C22X C 0.6856(5) 0.0037(5) 0.2615(5) 0.061(3) Uani 1 1 d . . . . .
H22X H 0.6807 -0.0353 0.2488 0.073 Uiso 1 1 calc R U . . .
C23X C 0.7125(9) 0.1770(6) 0.3144(9) 0.111(6) Uani 1 1 d . . . . .
F23A F 0.6507(4) 0.2308(3) 0.3197(5) 0.153(4) Uani 1 1 d . . . . .
F23B F 0.7622(5) 0.1878(3) 0.2835(5) 0.164(5) Uani 1 1 d . . . . .
F23C F 0.7308(7) 0.1708(5) 0.3720(7) 0.173(5) Uani 1 1 d . . . . .
C24X C 0.5530(7) 0.0672(7) 0.2367(10) 0.113(5) Uani 1 1 d . . . . .
F24A F 0.5094(6) 0.1314(5) 0.2259(8) 0.232(7) Uani 1 1 d . . . . .
F24B F 0.5605(5) 0.0359(5) 0.1873(4) 0.129(3) Uani 1 1 d . . . . .
F24C F 0.5154(5) 0.0467(8) 0.2751(4) 0.183(6) Uani 1 1 d . . . . .
C25X C 0.8892(5) -0.0777(4) 0.3243(4) 0.050(2) Uani 1 1 d . . . . .
C26X C 0.9679(5) -0.1115(4) 0.3120(4) 0.050(2) Uani 1 1 d . . . . .
H26X H 0.9867 -0.1301 0.2731 0.059 Uiso 1 1 calc R U . . .
C27X C 1.0184(5) -0.1181(4) 0.3558(5) 0.066(3) Uani 1 1 d . . . . .
C28X C 0.9960(6) -0.0911(5) 0.4137(5) 0.073(3) Uani 1 1 d . . . . .
H28X H 1.0307 -0.0955 0.4430 0.088 Uiso 1 1 calc R U . . .
C29X C 0.9181(6) -0.0570(5) 0.4255(5) 0.063(3) Uani 1 1 d . . . . .
C30X C 0.8674(6) -0.0515(5) 0.3834(5) 0.066(3) Uani 1 1 d . . . . .
H30X H 0.8154 -0.0291 0.3947 0.079 Uiso 1 1 calc R U . . .
C31X C 1.1014(6) -0.1541(6) 0.3373(6) 0.079(3) Uani 1 1 d . . . . .
F31A F 1.1160(3) -0.2138(3) 0.3153(4) 0.101(2) Uani 1 1 d . . . . .
F31B F 1.1253(4) -0.1208(4) 0.2947(4) 0.107(3) Uani 1 1 d . . . . .
F31C F 1.1424(4) -0.1624(4) 0.3833(4) 0.122(3) Uani 1 1 d . . . . .
C32X C 0.8894(8) -0.0236(7) 0.4846(6) 0.091(4) Uani 1 1 d . . . . .
F32A F 0.8379(6) -0.0425(6) 0.5125(4) 0.184(6) Uani 1 1 d . . . . .
F32B F 0.8648(7) 0.0379(4) 0.4850(4) 0.165(5) Uani 1 1 d . . . . .
F32C F 0.9406(6) -0.0382(6) 0.5258(4) 0.168(4) Uani 1 1 d . . . . .
B2 B 0.3706(7) 0.3952(8) 0.7557(6) 0.080(4) Uani 1 1 d . . . . .
C33X C 0.4529(6) 0.3847(5) 0.7184(5) 0.074(3) Uani 1 1 d . . . . .
C34X C 0.5203(6) 0.3423(5) 0.7403(5) 0.065(3) Uani 1 1 d . . . . .
H34X H 0.5201 0.3155 0.7758 0.077 Uiso 1 1 calc R U . . .
C35X C 0.5888(6) 0.3383(5) 0.7112(6) 0.074(4) Uani 1 1 d . . . . .
C36X C 0.5899(7) 0.3743(5) 0.6589(6) 0.072(3) Uani 1 1 d . . . . .
H36X H 0.6366 0.3693 0.6381 0.086 Uiso 1 1 calc R U . . .
C37X C 0.5246(6) 0.4176(5) 0.6359(6) 0.071(3) Uani 1 1 d . . . . .
C38X C 0.4572(6) 0.4219(5) 0.6664(5) 0.072(3) Uani 1 1 d . . . . .
H38X H 0.4118 0.4519 0.6508 0.086 Uiso 1 1 calc R U . . .
C39X C 0.5235(7) 0.4569(6) 0.5783(7) 0.090(4) Uani 1 1 d . . . . .
F39A F 0.4745(4) 0.5201(3) 0.5820(4) 0.101(2) Uani 1 1 d . . . . .
F39B F 0.5900(4) 0.4581(3) 0.5595(3) 0.104(2) Uani 1 1 d . . . . .
F39C F 0.5001(6) 0.4313(4) 0.5334(4) 0.135(3) Uani 1 1 d . . . . .
C40X C 0.6578(7) 0.2896(6) 0.7387(7) 0.084(4) Uani 1 1 d . . . . .
F40A F 0.7208(3) 0.2968(3) 0.7154(4) 0.107(3) Uani 1 1 d . . . . .
F40B F 0.6682(4) 0.2269(3) 0.7308(5) 0.136(3) Uani 1 1 d . . . . .
F40C F 0.6577(4) 0.2959(4) 0.7989(4) 0.110(2) Uani 1 1 d . . . . .
C41X C 0.3012(6) 0.4214(5) 0.7095(6) 0.082(3) Uani 1 1 d . U . . .
C42X C 0.2286(6) 0.4672(5) 0.7310(6) 0.085(3) Uani 1 1 d . U . . .
H42X H 0.2195 0.4836 0.7712 0.102 Uiso 1 1 calc R U . . .
C43X C 0.1699(7) 0.4878(6) 0.6899(7) 0.090(3) Uani 1 1 d . U . . .
C44X C 0.1804(7) 0.4666(6) 0.6329(7) 0.095(3) Uani 1 1 d . U . . .
H44X H 0.1395 0.4820 0.6077 0.114 Uiso 1 1 calc R U . . .
C45X C 0.2488(6) 0.4232(5) 0.6101(6) 0.083(3) Uani 1 1 d . U . . .
C46X C 0.3086(7) 0.4000(5) 0.6489(6) 0.081(3) Uani 1 1 d . U . . .
H46X H 0.3558 0.3687 0.6335 0.098 Uiso 1 1 calc R U . . .
C47X C 0.0944(9) 0.5377(9) 0.7161(10) 0.129(4) Uani 1 1 d . U . . .
F47A F 0.0741(4) 0.5228(6) 0.7694(4) 0.161(4) Uani 1 1 d . U . . .
F47B F 0.0399(5) 0.5356(6) 0.6833(5) 0.167(4) Uani 1 1 d . U . . .
F47C F 0.0921(5) 0.5967(5) 0.7131(8) 0.262(7) Uani 1 1 d . U . . .
C48X C 0.2650(8) 0.3993(8) 0.5484(7) 0.102(3) Uani 1 1 d . U . . .
F48A F 0.2225(5) 0.3619(6) 0.5415(5) 0.166(4) Uani 1 1 d . U . . .
F48B F 0.2402(7) 0.4483(5) 0.5102(5) 0.197(5) Uani 1 1 d . U . . .
F48C F 0.3308(4) 0.3606(4) 0.5314(4) 0.120(3) Uani 1 1 d . U . . .
C49X C 0.3721(6) 0.3262(6) 0.7859(5) 0.095(4) Uani 1 1 d D U . . .
C50X C 0.4120(6) 0.2640(6) 0.7581(6) 0.093(4) Uani 1 1 d D U . . .
H50X H 0.4412 0.2626 0.7209 0.112 Uiso 1 1 calc R U . . .
C51X C 0.4099(7) 0.2040(6) 0.7840(6) 0.103(3) Uani 1 1 d D U . . .
C52X C 0.3684(8) 0.2057(7) 0.8397(7) 0.158(6) Uani 1 1 d D U . . .
H52X H 0.3647 0.1662 0.8572 0.189 Uiso 1 1 calc R U . . .
C53X C 0.3323(9) 0.2674(7) 0.8692(7) 0.188(7) Uani 1 1 d D U . . .
C54X C 0.3299(7) 0.3245(7) 0.8395(6) 0.146(6) Uani 1 1 d D U . . .
H54X H 0.2973 0.3659 0.8566 0.175 Uiso 1 1 calc R U . . .
C55X C 0.4517(9) 0.1423(7) 0.7547(7) 0.132(5) Uani 1 1 d D U . . .
F55A F 0.5001(8) 0.0959(6) 0.7905(6) 0.221(5) Uani 1 1 d D U . . .
F55B F 0.4974(7) 0.1395(5) 0.7092(6) 0.220(6) Uani 1 1 d D U . . .
F55C F 0.4123(8) 0.1088(7) 0.7389(8) 0.257(7) Uani 1 1 d D U . . .
C56X C 0.2931(9) 0.2712(8) 0.9308(7) 0.186(6) Uani 1 1 d D U . . .
F56A F 0.2219(5) 0.2884(5) 0.9279(5) 0.193(5) Uani 1 1 d D U . . .
F56B F 0.3174(8) 0.2133(5) 0.9609(6) 0.326(10) Uani 1 1 d D U . . .
F56C F 0.2987(7) 0.3202(7) 0.9687(5) 0.212(5) Uani 1 1 d D U . . .
C57X C 0.3622(5) 0.4615(5) 0.7992(4) 0.113(4) Uani 1 1 d DG U . . .
C58X C 0.3958(5) 0.4462(4) 0.8542(5) 0.137(5) Uani 1 1 d DG U . . .
H58X H 0.4171 0.4010 0.8682 0.164 Uiso 1 1 calc R U . . .
C59X C 0.3980(4) 0.4969(6) 0.8887(4) 0.148(5) Uani 1 1 d DG U . . .
C60X C 0.3668(5) 0.5629(5) 0.8681(5) 0.156(5) Uani 1 1 d DG U . . .
H60X H 0.3684 0.5976 0.8917 0.187 Uiso 1 1 calc R U . . .
C61X C 0.3333(5) 0.5783(4) 0.8131(5) 0.140(4) Uani 1 1 d DG U . . .
C62X C 0.3310(4) 0.5276(5) 0.7787(4) 0.129(5) Uani 1 1 d DG U . . .
H62X H 0.3081 0.5381 0.7411 0.155 Uiso 1 1 calc R U . . .
C63X C 0.4315(9) 0.4854(8) 0.9436(6) 0.163(5) Uani 1 1 d D U . . .
F63A F 0.4897(6) 0.4250(7) 0.9483(5) 0.194(4) Uani 1 1 d D U . . .
F63B F 0.3901(6) 0.4853(9) 0.9910(5) 0.264(8) Uani 1 1 d D U . . .
F63C F 0.4593(10) 0.5336(9) 0.9526(8) 0.317(9) Uani 1 1 d D U . . .
C64X C 0.2996(8) 0.6482(7) 0.7906(7) 0.146(5) Uani 1 1 d D U . . .
F64A F 0.2916(7) 0.6545(5) 0.7311(5) 0.183(4) Uani 1 1 d D U . . .
F64B F 0.3348(7) 0.6854(7) 0.8079(9) 0.271(8) Uani 1 1 d D U . . .
F64C F 0.2285(5) 0.6784(5) 0.8166(5) 0.165(4) Uani 1 1 d D U . . .
 
loop_
 _atom_site_aniso_label
 _atom_site_aniso_U_11
 _atom_site_aniso_U_22
 _atom_site_aniso_U_33
 _atom_site_aniso_U_23
 _atom_site_aniso_U_13
 _atom_site_aniso_U_12
Pd1 0.0625(5) 0.0593(5) 0.0635(6) 0.0096(4) -0.0080(4) -0.0187(4)
Pd2 0.0531(4) 0.0459(4) 0.0602(5) 0.0042(4) -0.0050(4) -0.0200(3)
Pd3 0.0516(4) 0.0379(4) 0.0583(5) 0.0000(3) -0.0045(4) -0.0167(3)
Pd4 0.0529(4) 0.0355(4) 0.0575(5) -0.0014(3) -0.0020(4) -0.0150(3)
Pd5 0.0575(4) 0.0350(4) 0.0597(5) 0.0003(3) -0.0055(4) -0.0153(3)
Pd6 0.0626(5) 0.0360(4) 0.0645(5) 0.0026(4) -0.0094(4) -0.0148(3)
Pd7 0.0623(5) 0.0375(4) 0.0675(5) 0.0039(4) -0.0118(4) -0.0121(3)
Pd8 0.0560(4) 0.0377(4) 0.0672(5) 0.0051(4) -0.0120(4) -0.0139(3)
Pd9 0.0558(4) 0.0381(4) 0.0650(5) -0.0001(3) -0.0099(4) -0.0133(3)
Pd10 0.0684(5) 0.0461(4) 0.0602(5) 0.0011(4) -0.0072(4) -0.0059(4)
C1 0.067(6) 0.060(6) 0.045(6) 0.010(5) -0.010(5) -0.014(5)
C1A 0.090(8) 0.078(8) 0.101(10) -0.038(7) 0.013(7) -0.037(7)
C1B 0.095(8) 0.082(7) 0.060(7) -0.001(6) 0.014(6) -0.054(7)
C2 0.115(11) 0.182(16) 0.048(8) 0.000(9) -0.004(8) 0.014(11)
C3 0.138(13) 0.124(12) 0.074(10) 0.023(9) 0.006(9) 0.026(10)
C4 0.076(7) 0.072(7) 0.088(9) -0.001(7) -0.010(7) -0.038(6)
C5 0.072(6) 0.051(6) 0.060(7) 0.004(5) -0.013(6) -0.018(5)
C5A 0.065(6) 0.057(6) 0.089(8) -0.011(6) -0.005(6) -0.011(5)
C6 0.050(5) 0.055(6) 0.065(7) -0.006(5) 0.003(5) -0.017(5)
C7 0.055(6) 0.073(7) 0.053(7) -0.011(6) -0.006(5) -0.025(5)
C8 0.054(5) 0.044(5) 0.060(6) -0.004(5) -0.001(5) -0.027(4)
C9 0.059(5) 0.026(4) 0.065(7) 0.002(4) 0.004(5) -0.011(4)
C9A 0.063(6) 0.045(5) 0.056(6) -0.001(4) -0.006(5) -0.022(4)
C10 0.073(6) 0.046(5) 0.054(6) 0.005(5) 0.011(5) -0.030(5)
C11 0.055(6) 0.044(5) 0.081(8) -0.018(5) 0.013(5) -0.025(5)
C12 0.051(5) 0.037(5) 0.081(8) -0.003(5) -0.002(5) -0.009(4)
C13 0.085(7) 0.042(5) 0.041(6) 0.006(4) -0.007(5) -0.035(5)
C13A 0.074(6) 0.044(5) 0.054(6) -0.001(4) 0.007(5) -0.025(5)
C14 0.058(6) 0.038(5) 0.073(8) -0.006(5) 0.002(5) -0.013(4)
C15 0.066(6) 0.045(5) 0.049(6) 0.004(5) -0.016(5) -0.029(5)
C16 0.045(5) 0.045(5) 0.067(7) 0.002(5) -0.005(5) -0.013(4)
C17 0.072(6) 0.049(6) 0.065(7) -0.002(5) -0.007(6) -0.031(5)
C18 0.065(6) 0.049(5) 0.057(7) 0.003(5) -0.015(5) -0.015(5)
C18A 0.071(6) 0.046(6) 0.085(8) 0.000(5) -0.014(6) -0.016(5)
C19 0.084(7) 0.058(6) 0.052(7) -0.006(5) -0.012(6) -0.034(6)
C20 0.061(6) 0.046(6) 0.074(8) -0.001(5) -0.012(6) -0.014(5)
C21 0.063(6) 0.059(6) 0.067(7) 0.010(5) -0.016(5) -0.035(5)
C22 0.042(5) 0.053(6) 0.065(7) 0.009(5) -0.005(5) -0.012(4)
C22A 0.067(6) 0.045(5) 0.082(8) 0.005(5) -0.020(6) -0.014(5)
C23 0.075(7) 0.054(6) 0.057(7) 0.003(5) 0.006(5) -0.033(5)
C24 0.060(6) 0.043(5) 0.064(7) -0.007(5) -0.010(5) -0.019(4)
C25 0.069(6) 0.058(6) 0.057(7) -0.016(5) -0.010(5) -0.008(5)
C26 0.099(8) 0.051(6) 0.057(7) -0.008(5) -0.022(6) -0.006(6)
C26A 0.071(7) 0.053(6) 0.090(9) -0.008(6) -0.010(6) -0.008(5)
C27 0.102(9) 0.075(8) 0.087(10) -0.020(7) -0.034(8) 0.005(7)
C28 0.186(15) 0.100(11) 0.054(8) 0.002(7) -0.022(9) -0.030(10)
C29 0.145(12) 0.094(10) 0.058(8) -0.016(7) 0.004(8) -0.028(9)
C30 0.086(8) 0.060(6) 0.067(8) -0.007(6) 0.005(6) -0.024(6)
C30A 0.093(8) 0.064(7) 0.087(9) -0.020(6) 0.028(7) -0.026(6)
C30B 0.079(7) 0.071(7) 0.098(9) -0.035(7) 0.001(7) -0.028(6)
C31 0.074(7) 0.074(7) 0.077(8) 0.019(6) -0.009(6) -0.044(6)
C31A 0.078(7) 0.058(6) 0.095(9) -0.012(6) 0.024(7) -0.018(6)
C31B 0.078(7) 0.090(8) 0.084(8) 0.017(7) -0.002(6) -0.053(7)
C32 0.085(8) 0.074(7) 0.101(10) 0.037(7) -0.017(7) -0.037(7)
C33 0.077(8) 0.116(11) 0.106(11) 0.032(9) -0.022(8) -0.027(8)
C34 0.091(8) 0.090(8) 0.094(10) 0.073(8) -0.040(8) -0.038(7)
C35 0.095(8) 0.093(9) 0.066(8) 0.020(7) -0.031(7) -0.059(7)
C35A 0.126(10) 0.116(10) 0.055(8) 0.003(7) -0.002(7) -0.069(9)
C36 0.064(6) 0.061(6) 0.063(7) 0.006(5) -0.011(6) -0.024(5)
C37 0.073(7) 0.076(7) 0.048(6) 0.008(6) -0.007(6) -0.043(6)
C38 0.051(5) 0.062(6) 0.072(8) -0.026(6) 0.004(5) -0.011(5)
C39 0.090(7) 0.043(5) 0.050(6) 0.001(5) -0.009(5) -0.034(5)
C39A 0.105(8) 0.065(7) 0.062(7) -0.011(6) -0.005(6) -0.043(6)
C40 0.053(5) 0.059(6) 0.061(7) -0.013(5) 0.005(5) -0.027(5)
C41 0.044(5) 0.059(6) 0.051(6) -0.005(5) 0.000(5) -0.023(4)
C42 0.041(5) 0.055(6) 0.058(6) -0.016(5) 0.005(5) -0.014(4)
C43 0.060(6) 0.046(5) 0.086(8) -0.023(6) 0.003(6) -0.032(5)
C43A 0.089(7) 0.042(5) 0.056(6) -0.013(5) 0.000(5) -0.022(5)
C44 0.051(5) 0.046(5) 0.061(7) 0.001(5) 0.000(5) -0.008(4)
C45 0.059(6) 0.061(6) 0.061(7) -0.009(5) -0.012(5) -0.026(5)
C46 0.069(6) 0.039(5) 0.071(7) -0.009(5) -0.004(6) -0.023(5)
C47 0.057(5) 0.034(5) 0.076(7) 0.008(5) 0.000(5) -0.011(4)
C48 0.067(6) 0.035(5) 0.065(7) 0.009(5) -0.006(5) -0.006(4)
C48A 0.076(7) 0.057(6) 0.075(8) 0.016(6) -0.007(6) -0.006(5)
C49 0.060(6) 0.030(5) 0.084(8) 0.006(5) 0.002(6) -0.016(4)
C50 0.056(6) 0.040(5) 0.104(9) -0.008(6) 0.014(6) -0.020(5)
C51 0.059(5) 0.031(5) 0.060(6) 0.004(4) -0.009(5) -0.013(4)
C52 0.051(5) 0.047(5) 0.069(7) -0.007(5) -0.002(5) -0.022(4)
C52A 0.064(6) 0.061(6) 0.088(9) -0.006(6) 0.015(6) -0.007(5)
C53 0.045(5) 0.046(5) 0.060(7) 0.005(5) 0.000(5) -0.005(4)
C54 0.054(6) 0.062(6) 0.074(8) -0.023(6) 0.007(6) -0.016(5)
C55 0.053(6) 0.074(7) 0.056(7) 0.000(6) -0.004(5) -0.010(5)
C56 0.095(8) 0.055(6) 0.072(8) -0.001(6) -0.005(7) -0.017(6)
C56A 0.102(9) 0.109(10) 0.071(9) 0.004(7) 0.013(7) -0.022(8)
C57 0.134(11) 0.058(7) 0.087(9) 0.004(6) 0.015(8) -0.047(7)
C58 0.088(8) 0.060(7) 0.081(9) 0.007(6) -0.008(7) -0.002(6)
C59 0.095(9) 0.082(8) 0.063(8) -0.002(7) -0.013(7) 0.017(7)
C60 0.073(7) 0.055(6) 0.058(7) -0.004(5) 0.002(6) -0.007(5)
C60A 0.094(8) 0.043(6) 0.116(10) -0.006(6) -0.010(8) -0.022(6)
C60B 0.065(6) 0.051(6) 0.072(7) -0.010(5) -0.004(6) 0.000(5)
B1 0.051(6) 0.035(5) 0.069(8) -0.012(5) 0.014(6) -0.012(4)
C1X 0.043(5) 0.043(5) 0.066(7) 0.000(5) -0.001(5) -0.007(4)
C2X 0.053(5) 0.035(5) 0.094(8) -0.014(5) 0.012(5) -0.019(4)
C3X 0.060(6) 0.053(6) 0.080(8) -0.020(5) 0.024(6) -0.022(5)
C4X 0.098(8) 0.038(5) 0.101(9) -0.011(6) 0.024(7) -0.031(5)
C5X 0.062(6) 0.047(6) 0.097(8) -0.020(6) 0.033(6) -0.022(5)
C6X 0.055(5) 0.047(5) 0.090(8) -0.003(5) 0.023(6) -0.021(5)
C7X 0.063(7) 0.053(7) 0.121(11) -0.003(7) 0.031(8) -0.026(6)
F7A 0.115(6) 0.080(5) 0.200(9) -0.030(5) 0.097(6) -0.028(4)
F7B 0.083(4) 0.093(5) 0.158(7) -0.007(5) 0.044(5) -0.049(4)
F7C 0.119(6) 0.201(9) 0.077(5) 0.000(6) 0.025(5) -0.085(7)
C8X 0.106(10) 0.048(7) 0.110(11) -0.003(7) 0.039(9) -0.019(7)
F8A 0.105(5) 0.055(4) 0.174(8) -0.031(4) 0.074(6) -0.019(4)
F8B 0.186(9) 0.050(4) 0.193(10) 0.008(5) 0.085(8) -0.008(5)
F8C 0.174(9) 0.142(9) 0.257(14) -0.134(10) 0.035(9) -0.049(7)
C9X 0.048(5) 0.049(5) 0.057(6) 0.002(5) -0.008(5) -0.007(4)
C10X 0.060(6) 0.064(6) 0.075(8) -0.005(6) 0.019(6) -0.013(5)
C11X 0.078(8) 0.087(8) 0.057(8) -0.010(6) -0.009(6) -0.023(7)
C12X 0.067(7) 0.065(7) 0.073(8) 0.006(6) 0.005(6) 0.006(6)
C13X 0.089(8) 0.043(6) 0.115(11) -0.006(7) 0.020(8) -0.030(6)
C14X 0.055(6) 0.051(5) 0.061(7) -0.005(5) 0.022(5) -0.008(5)
C15X 0.112(12) 0.119(13) 0.071(10) -0.005(9) 0.001(9) -0.020(10)
F15A 0.102(6) 0.259(12) 0.101(7) -0.046(7) -0.006(5) -0.058(7)
F15B 0.245(13) 0.214(12) 0.089(7) 0.017(8) -0.059(8) -0.070(10)
F15C 0.146(8) 0.106(6) 0.161(9) -0.036(6) -0.041(6) -0.016(6)
C16X 0.135(10) 0.083(9) 0.133(11) -0.017(8) 0.066(9) -0.048(9)
F16A 0.169(7) 0.064(4) 0.191(9) -0.011(5) 0.050(7) -0.056(5)
F16B 0.431(18) 0.258(13) 0.137(8) -0.032(7) 0.117(9) -0.265(13)
F16C 0.128(7) 0.114(7) 0.380(15) 0.075(9) 0.037(9) -0.064(5)
C17X 0.061(6) 0.052(6) 0.063(7) 0.001(5) 0.008(5) -0.020(5)
C18X 0.059(6) 0.044(5) 0.069(7) -0.005(5) 0.022(5) -0.016(4)
C19X 0.061(6) 0.046(6) 0.095(9) -0.007(6) 0.033(6) -0.008(5)
C20X 0.058(7) 0.079(8) 0.082(9) 0.013(7) 0.011(6) 0.001(6)
C21X 0.066(7) 0.060(7) 0.084(8) 0.002(6) 0.017(6) -0.006(5)
C22X 0.056(6) 0.060(6) 0.068(7) -0.009(5) -0.003(5) -0.023(5)
C23X 0.127(13) 0.029(6) 0.153(15) -0.011(8) 0.040(12) -0.013(7)
F23A 0.097(5) 0.052(4) 0.282(12) -0.027(6) 0.052(7) -0.008(4)
F23B 0.126(6) 0.054(4) 0.302(13) -0.037(6) 0.119(8) -0.046(4)
F23C 0.194(11) 0.109(8) 0.219(13) -0.065(9) -0.006(10) -0.054(7)
C24X 0.045(7) 0.093(10) 0.180(19) -0.013(11) -0.031(10) 0.003(7)
F24A 0.151(8) 0.125(8) 0.39(2) -0.011(11) -0.161(11) 0.005(7)
F24B 0.117(6) 0.186(9) 0.084(6) -0.019(6) -0.011(5) -0.056(6)
F24C 0.084(6) 0.375(19) 0.121(8) -0.080(10) 0.025(6) -0.119(10)
C25X 0.060(5) 0.026(4) 0.060(6) 0.006(4) -0.002(5) -0.015(4)
C26X 0.047(5) 0.048(5) 0.056(6) 0.003(4) -0.004(5) -0.021(4)
C27X 0.048(5) 0.046(5) 0.097(9) -0.012(6) 0.012(6) -0.014(4)
C28X 0.073(7) 0.050(6) 0.095(9) -0.005(6) 0.012(7) -0.026(5)
C29X 0.066(6) 0.053(6) 0.073(8) 0.007(5) -0.002(6) -0.025(5)
C30X 0.063(6) 0.068(7) 0.067(7) -0.010(6) 0.016(6) -0.028(5)
C31X 0.062(7) 0.086(9) 0.092(10) 0.003(8) -0.022(7) -0.028(6)
F31A 0.052(3) 0.065(4) 0.168(7) -0.031(4) 0.015(4) -0.006(3)
F31B 0.077(4) 0.113(6) 0.142(7) -0.034(5) 0.042(5) -0.055(4)
F31C 0.073(4) 0.164(8) 0.114(7) -0.019(6) -0.015(5) -0.026(5)
C32X 0.102(10) 0.097(10) 0.054(8) -0.007(7) -0.005(8) -0.016(8)
F32A 0.247(11) 0.282(13) 0.114(7) -0.117(8) 0.112(8) -0.211(11)
F32B 0.275(13) 0.080(6) 0.087(6) -0.023(5) 0.030(7) -0.018(7)
F32C 0.160(9) 0.235(12) 0.079(6) -0.040(7) 0.005(6) -0.045(8)
B2 0.065(8) 0.116(11) 0.064(9) -0.021(8) 0.023(7) -0.044(8)
C33X 0.087(8) 0.054(6) 0.085(9) -0.028(6) 0.030(7) -0.036(6)
C34X 0.072(7) 0.041(5) 0.077(8) -0.012(5) 0.008(6) -0.019(5)
C35X 0.059(6) 0.041(6) 0.120(11) -0.031(7) -0.008(7) -0.013(5)
C36X 0.086(8) 0.054(6) 0.091(9) -0.004(6) 0.022(7) -0.048(6)
C37X 0.073(7) 0.047(6) 0.097(9) -0.004(6) -0.010(7) -0.028(5)
C38X 0.080(7) 0.058(6) 0.083(8) -0.027(6) 0.026(6) -0.036(6)
C39X 0.095(9) 0.055(7) 0.128(12) -0.002(8) 0.020(9) -0.043(7)
F39A 0.102(5) 0.064(4) 0.147(7) 0.013(4) -0.010(5) -0.045(4)
F39B 0.113(5) 0.094(5) 0.113(6) -0.016(4) 0.033(5) -0.056(4)
F39C 0.235(10) 0.123(7) 0.101(6) 0.010(5) -0.027(6) -0.128(7)
C40X 0.078(8) 0.073(8) 0.109(11) -0.033(8) 0.006(8) -0.038(7)
F40A 0.065(4) 0.075(4) 0.165(7) -0.012(5) 0.014(5) -0.015(3)
F40B 0.124(6) 0.042(4) 0.241(10) -0.020(5) -0.076(6) -0.017(4)
F40C 0.091(5) 0.105(6) 0.130(7) -0.011(5) -0.021(5) -0.030(4)
C41X 0.069(6) 0.069(7) 0.103(7) -0.011(6) 0.028(6) -0.027(5)
C42X 0.072(6) 0.070(7) 0.110(8) -0.008(6) 0.032(5) -0.032(5)
C43X 0.076(5) 0.063(6) 0.119(9) 0.001(6) 0.021(6) -0.019(5)
C44X 0.083(6) 0.074(7) 0.115(8) 0.008(7) 0.014(6) -0.021(6)
C45X 0.061(6) 0.057(6) 0.114(6) 0.003(5) 0.014(5) -0.008(5)
C46X 0.081(6) 0.058(6) 0.106(7) -0.014(6) 0.018(5) -0.031(5)
C47X 0.073(7) 0.120(9) 0.176(12) -0.024(9) 0.026(8) -0.021(7)
F47A 0.076(5) 0.251(10) 0.119(6) -0.074(7) 0.039(5) -0.025(6)
F47B 0.087(5) 0.227(10) 0.139(7) -0.046(8) 0.020(5) -0.011(6)
F47C 0.114(7) 0.083(6) 0.54(2) -0.090(8) 0.122(10) -0.007(5)
C48X 0.078(7) 0.097(9) 0.114(8) -0.008(6) -0.002(7) -0.017(6)
F48A 0.123(6) 0.223(10) 0.173(9) -0.059(8) 0.010(7) -0.089(7)
F48B 0.285(13) 0.106(6) 0.115(7) 0.004(5) -0.024(8) 0.017(6)
F48C 0.077(4) 0.146(6) 0.111(6) -0.032(5) 0.010(4) -0.015(4)
C49X 0.061(7) 0.133(8) 0.078(8) -0.016(7) 0.018(6) -0.027(7)
C50X 0.089(8) 0.120(7) 0.095(9) -0.013(6) 0.025(7) -0.074(7)
C51X 0.079(8) 0.127(7) 0.102(9) 0.028(6) -0.004(6) -0.043(6)
C52X 0.111(11) 0.144(9) 0.173(13) 0.065(8) 0.057(10) -0.023(10)
C53X 0.116(10) 0.151(10) 0.178(10) 0.065(7) 0.087(10) 0.047(10)
C54X 0.077(8) 0.147(9) 0.127(11) 0.056(8) 0.047(8) 0.031(8)
C55X 0.142(13) 0.112(8) 0.170(14) 0.008(7) 0.027(8) -0.088(8)
F55A 0.244(12) 0.145(9) 0.192(10) -0.054(7) -0.028(9) 0.021(8)
F55B 0.276(13) 0.109(7) 0.262(12) -0.036(7) 0.140(10) -0.090(8)
F55C 0.249(13) 0.241(14) 0.36(2) -0.047(13) -0.014(11) -0.182(12)
C56X 0.154(10) 0.145(12) 0.176(14) 0.061(7) 0.071(12) 0.007(11)
F56A 0.129(6) 0.176(9) 0.245(11) -0.004(8) 0.122(7) -0.059(6)
F56B 0.354(15) 0.139(7) 0.261(13) 0.097(7) 0.219(12) 0.082(9)
F56C 0.196(10) 0.237(11) 0.165(10) 0.035(8) 0.060(8) -0.064(10)
C57X 0.059(7) 0.157(8) 0.110(9) -0.045(9) 0.037(6) -0.033(7)
C58X 0.070(8) 0.235(12) 0.091(8) -0.064(8) 0.044(6) -0.047(9)
C59X 0.064(8) 0.222(12) 0.132(8) -0.097(8) 0.033(6) -0.024(8)
C60X 0.099(11) 0.247(12) 0.121(9) -0.082(9) 0.070(7) -0.073(10)
C61X 0.118(10) 0.165(7) 0.130(9) -0.066(7) 0.062(8) -0.054(7)
C62X 0.108(10) 0.111(8) 0.155(11) -0.065(8) 0.052(8) -0.032(8)
C63X 0.141(15) 0.223(14) 0.124(9) -0.096(10) 0.047(7) -0.069(8)
F63A 0.168(9) 0.262(11) 0.129(8) -0.050(8) -0.002(6) -0.055(8)
F63B 0.103(7) 0.52(2) 0.132(8) -0.009(12) 0.012(6) -0.082(10)
F63C 0.40(2) 0.339(16) 0.32(2) -0.099(18) -0.068(16) -0.239(17)
C64X 0.132(11) 0.123(8) 0.197(10) -0.097(8) 0.063(10) -0.068(8)
F64A 0.249(12) 0.112(7) 0.176(8) -0.034(6) 0.086(7) -0.076(7)
F64B 0.188(10) 0.216(11) 0.45(2) -0.171(14) 0.032(12) -0.115(10)
F64C 0.122(6) 0.179(8) 0.164(9) -0.025(7) 0.046(6) -0.037(6)
 
_geom_special_details
;
 All esds (except the esd in the dihedral angle between two l.s. planes)
 are estimated using the full covariance matrix.  The cell esds are taken
 into account individually in the estimation of esds in distances, angles
 and torsion angles; correlations between esds in cell parameters are only
 used when they are defined by crystal symmetry.  An approximate (isotropic)
 treatment of cell esds is used for estimating esds involving l.s. planes.
;
 
loop_
 _geom_bond_atom_site_label_1
 _geom_bond_atom_site_label_2
 _geom_bond_distance
 _geom_bond_site_symmetry_2
 _geom_bond_publ_flag
Pd1 C36 2.142(10) . ?
Pd1 C6 2.170(9) . ?
Pd1 C5 2.209(10) . ?
Pd1 C35 2.210(11) . ?
Pd1 C37 2.296(10) . ?
Pd1 C7 2.382(10) . ?
Pd1 Pd2 2.7068(11) . ?
Pd2 C38 2.137(10) . ?
Pd2 C8 2.150(8) . ?
Pd2 C39 2.268(9) . ?
Pd2 C9 2.290(10) . ?
Pd2 C7 2.541(11) . ?
Pd2 Pd3 2.6170(11) . ?
Pd2 C37 2.620(10) . ?
Pd3 C10 2.136(9) . ?
Pd3 C40 2.147(9) . ?
Pd3 C11 2.242(10) . ?
Pd3 C41 2.255(9) . ?
Pd3 Pd4 2.6155(10) . ?
Pd4 C12 2.140(9) . ?
Pd4 C42 2.149(9) . ?
Pd4 C13 2.250(9) . ?
Pd4 C43 2.260(8) . ?
Pd4 Pd5 2.6105(11) . ?
Pd5 C15 2.177(9) . ?
Pd5 C44 2.177(10) . ?
Pd5 C14 2.185(9) . ?
Pd5 C45 2.218(9) . ?
Pd5 Pd6 2.6037(11) . ?
Pd6 C17 2.142(10) . ?
Pd6 C47 2.177(9) . ?
Pd6 C46 2.187(10) . ?
Pd6 C16 2.194(9) . ?
Pd6 Pd7 2.6010(11) . ?
Pd7 C49 2.133(9) . ?
Pd7 C19 2.147(10) . ?
Pd7 C48 2.216(11) . ?
Pd7 C18 2.272(10) . ?
Pd7 Pd8 2.6142(11) . ?
Pd8 C21 2.133(9) . ?
Pd8 C51 2.140(9) . ?
Pd8 C50 2.257(11) . ?
Pd8 C20 2.258(10) . ?
Pd8 Pd9 2.6125(11) . ?
Pd9 C53 2.121(10) . ?
Pd9 C23 2.135(10) . ?
Pd9 C52 2.313(9) . ?
Pd9 C22 2.333(9) . ?
Pd9 C54 2.523(11) . ?
Pd9 C24 2.559(10) . ?
Pd9 Pd10 2.7111(11) . ?
Pd10 C55 2.169(11) . ?
Pd10 C25 2.180(11) . ?
Pd10 C26 2.200(12) . ?
Pd10 C56 2.216(12) . ?
Pd10 C24 2.306(9) . ?
Pd10 C54 2.334(10) . ?
C1 C2 1.480(16) . ?
C1 C6 1.529(12) . ?
C1 C1B 1.532(14) . ?
C1 C1A 1.548(14) . ?
C1A H1A 0.9800 . ?
C1A H1B 0.9800 . ?
C1A H1C 0.9800 . ?
C1B H1D 0.9800 . ?
C1B H1E 0.9800 . ?
C1B H1F 0.9800 . ?
C2 C3 1.399(14) . ?
C2 H2A 0.9900 . ?
C2 H2B 0.9900 . ?
C3 C4 1.474(15) . ?
C3 H3A 0.9900 . ?
C3 H3B 0.9900 . ?
C4 C5 1.518(15) . ?
C4 H4A 0.9900 . ?
C4 H4B 0.9900 . ?
C5 C6 1.420(13) . ?
C5 C5A 1.555(13) . ?
C5A H5A 0.9800 . ?
C5A H5B 0.9800 . ?
C5A H5C 0.9800 . ?
C6 C7 1.429(14) . ?
C7 C8 1.419(14) . ?
C7 H7 0.9500 . ?
C8 C9 1.416(13) . ?
C8 H8 0.9500 . ?
C9 C10 1.421(13) . ?
C9 C9A 1.545(11) . ?
C9A H9A 0.9800 . ?
C9A H9B 0.9800 . ?
C9A H9C 0.9800 . ?
C10 C11 1.433(14) . ?
C10 H10 0.9500 . ?
C11 C12 1.436(14) . ?
C11 H11 0.9500 . ?
C12 C13 1.386(14) . ?
C12 H12 0.9500 . ?
C13 C14 1.419(13) . ?
C13 C13A 1.533(11) . ?
C13A H13A 0.9800 . ?
C13A H13B 0.9800 . ?
C13A H13C 0.9800 . ?
C14 C15 1.384(14) . ?
C14 H14 0.9500 . ?
C15 C16 1.421(12) . ?
C15 H15 0.9500 . ?
C16 C17 1.371(14) . ?
C16 H16 0.9500 . ?
C17 C18 1.449(13) . ?
C17 H17 0.9500 . ?
C18 C19 1.439(14) . ?
C18 C18A 1.512(13) . ?
C18A H18A 0.9800 . ?
C18A H18B 0.9800 . ?
C18A H18C 0.9800 . ?
C19 C20 1.426(14) . ?
C19 H19 0.9500 . ?
C20 C21 1.379(14) . ?
C20 H20 0.9500 . ?
C21 C22 1.414(13) . ?
C21 H21 0.9500 . ?
C22 C23 1.411(14) . ?
C22 C22A 1.530(12) . ?
C22A H22A 0.9800 . ?
C22A H22B 0.9800 . ?
C22A H22C 0.9800 . ?
C23 C24 1.465(14) . ?
C23 H23 0.9500 . ?
C24 C25 1.422(14) . ?
C24 H24 0.9500 . ?
C25 C26 1.383(13) . ?
C25 C30 1.572(13) . ?
C26 C27 1.488(16) . ?
C26 C26A 1.527(13) . ?
C26A H26A 0.9800 . ?
C26A H26B 0.9800 . ?
C26A H26C 0.9800 . ?
C27 C28 1.518(16) . ?
C27 H27A 0.9900 . ?
C27 H27B 0.9900 . ?
C28 C29 1.551(18) . ?
C28 H28A 0.9900 . ?
C28 H28B 0.9900 . ?
C29 C30 1.578(17) . ?
C29 H29A 0.9900 . ?
C29 H29B 0.9900 . ?
C30 C30B 1.545(14) . ?
C30 C30A 1.564(15) . ?
C30A H30A 0.9800 . ?
C30A H30B 0.9800 . ?
C30A H30C 0.9800 . ?
C30B H30D 0.9800 . ?
C30B H30E 0.9800 . ?
C30B H30F 0.9800 . ?
C31 C31A 1.550(15) . ?
C31 C32 1.557(15) . ?
C31 C36 1.563(14) . ?
C31 C31B 1.568(13) . ?
C31A H31A 0.9800 . ?
C31A H31B 0.9800 . ?
C31A H31C 0.9800 . ?
C31B H31D 0.9800 . ?
C31B H31E 0.9800 . ?
C31B H31F 0.9800 . ?
C32 C33 1.505(16) . ?
C32 H32A 0.9900 . ?
C32 H32B 0.9900 . ?
C33 C34 1.532(17) . ?
C33 H33A 0.9900 . ?
C33 H33B 0.9900 . ?
C34 C35 1.512(16) . ?
C34 H34A 0.9900 . ?
C34 H34B 0.9900 . ?
C35 C36 1.380(15) . ?
C35 C35A 1.537(15) . ?
C35A H35A 0.9800 . ?
C35A H35B 0.9800 . ?
C35A H35C 0.9800 . ?
C36 C37 1.424(14) . ?
C37 C38 1.425(15) . ?
C37 H37 0.9500 . ?
C38 C39 1.425(13) . ?
C38 H38 0.9500 . ?
C39 C40 1.434(14) . ?
C39 C39A 1.544(13) . ?
C39A H39A 0.9800 . ?
C39A H39B 0.9800 . ?
C39A H39C 0.9800 . ?
C40 C41 1.395(13) . ?
C40 H40 0.9500 . ?
C41 C42 1.424(14) . ?
C41 H41 0.9500 . ?
C42 C43 1.420(13) . ?
C42 H42 0.9500 . ?
C43 C44 1.476(15) . ?
C43 C43A 1.531(12) . ?
C43A H43A 0.9800 . ?
C43A H43B 0.9800 . ?
C43A H43C 0.9800 . ?
C44 C45 1.383(13) . ?
C44 H44 0.9500 . ?
C45 C46 1.479(14) . ?
C45 H45 0.9500 . ?
C46 C47 1.363(13) . ?
C46 H46 0.9500 . ?
C47 C48 1.481(14) . ?
C47 H47 0.9500 . ?
C48 C49 1.376(13) . ?
C48 C48A 1.513(13) . ?
C48A H48A 0.9800 . ?
C48A H48B 0.9800 . ?
C48A H48C 0.9800 . ?
C49 C50 1.432(15) . ?
C49 H49 0.9500 . ?
C50 C51 1.409(13) . ?
C50 H50 0.9500 . ?
C51 C52 1.453(14) . ?
C51 H51 0.9500 . ?
C52 C53 1.421(13) . ?
C52 C52A 1.548(12) . ?
C52A H52A 0.9800 . ?
C52A H52B 0.9800 . ?
C52A H52C 0.9800 . ?
C53 C54 1.403(14) . ?
C53 H53 0.9500 . ?
C54 C55 1.435(15) . ?
C54 H54 0.9500 . ?
C55 C56 1.398(15) . ?
C55 C60 1.509(13) . ?
C56 C57 1.507(17) . ?
C56 C56A 1.559(14) . ?
C56A H56A 0.9800 . ?
C56A H56B 0.9800 . ?
C56A H56C 0.9800 . ?
C57 C58 1.529(14) . ?
C57 H57A 0.9900 . ?
C57 H57B 0.9900 . ?
C58 C59 1.501(16) . ?
C58 H58A 0.9900 . ?
C58 H58B 0.9900 . ?
C59 C60 1.546(15) . ?
C59 H59A 0.9900 . ?
C59 H59B 0.9900 . ?
C60 C60B 1.545(14) . ?
C60 C60A 1.574(15) . ?
C60A H60A 0.9800 . ?
C60A H60B 0.9800 . ?
C60A H60C 0.9800 . ?
C60B H60D 0.9800 . ?
C60B H60E 0.9800 . ?
C60B H60F 0.9800 . ?
B1 C9X 1.628(14) . ?
B1 C25X 1.634(15) . ?
B1 C17X 1.649(13) . ?
B1 C1X 1.656(13) . ?
C1X C6X 1.383(10) . ?
C1X C2X 1.389(10) . ?
C2X C3X 1.395(10) . ?
C2X H2X 0.9500 . ?
C3X C4X 1.401(10) . ?
C3X C7X 1.454(11) . ?
C4X C5X 1.394(10) . ?
C4X H4X 0.9500 . ?
C5X C6X 1.365(10) . ?
C5X C8X 1.505(11) . ?
C6X H6X 0.9500 . ?
C7X F7B 1.284(10) . ?
C7X F7C 1.318(12) . ?
C7X F7A 1.383(11) . ?
C8X F8A 1.270(11) . ?
C8X F8B 1.326(12) . ?
C8X F8C 1.381(14) . ?
C9X C14X 1.356(13) . ?
C9X C10X 1.393(14) . ?
C10X C11X 1.315(15) . ?
C10X H10X 0.9500 . ?
C11X C12X 1.388(16) . ?
C11X C15X 1.563(19) . ?
C12X C13X 1.338(16) . ?
C12X H12X 0.9500 . ?
C13X C14X 1.401(16) . ?
C13X C16X 1.506(17) . ?
C14X H14X 0.9500 . ?
C15X F15C 1.260(16) . ?
C15X F15A 1.298(16) . ?
C15X F15B 1.322(17) . ?
C16X F16B 1.254(17) . ?
C16X F16A 1.273(14) . ?
C16X F16C 1.32(2) . ?
C17X C18X 1.365(12) . ?
C17X C22X 1.414(13) . ?
C18X C19X 1.394(12) . ?
C18X H18X 0.9500 . ?
C19X C20X 1.397(16) . ?
C19X C23X 1.492(18) . ?
C20X C21X 1.393(16) . ?
C20X H20X 0.9500 . ?
C21X C22X 1.373(13) . ?
C21X C24X 1.502(17) . ?
C22X H22X 0.9500 . ?
C23X F23B 1.224(15) . ?
C23X F23A 1.310(14) . ?
C23X F23C 1.336(19) . ?
C24X F24C 1.25(2) . ?
C24X F24B 1.284(18) . ?
C24X F24A 1.341(16) . ?
C25X C30X 1.414(13) . ?
C25X C26X 1.422(11) . ?
C26X C27X 1.400(14) . ?
C26X H26X 0.9500 . ?
C27X C28X 1.396(14) . ?
C27X C31X 1.522(14) . ?
C28X C29X 1.408(13) . ?
C28X H28X 0.9500 . ?
C29X C30X 1.379(14) . ?
C29X C32X 1.482(15) . ?
C30X H30X 0.9500 . ?
C31X F31C 1.307(13) . ?
C31X F31B 1.317(14) . ?
C31X F31A 1.325(13) . ?
C32X F32B 1.231(15) . ?
C32X F32A 1.318(15) . ?
C32X F32C 1.340(15) . ?
B2 C49X 1.600(18) . ?
B2 C41X 1.661(19) . ?
B2 C33X 1.670(14) . ?
B2 C57X 1.722(15) . ?
C33X C38X 1.383(15) . ?
C33X C34X 1.384(15) . ?
C34X C35X 1.400(14) . ?
C34X H34X 0.9500 . ?
C35X C36X 1.360(16) . ?
C35X C40X 1.499(17) . ?
C36X C37X 1.371(16) . ?
C36X H36X 0.9500 . ?
C37X C38X 1.391(13) . ?
C37X C39X 1.488(17) . ?
C38X H38X 0.9500 . ?
C39X F39B 1.331(12) . ?
C39X F39A 1.334(13) . ?
C39X F39C 1.356(15) . ?
C40X F40B 1.319(12) . ?
C40X F40C 1.342(14) . ?
C40X F40A 1.348(12) . ?
C41X C46X 1.415(16) . ?
C41X C42X 1.429(14) . ?
C42X C43X 1.436(18) . ?
C42X H42X 0.9500 . ?
C43X C44X 1.333(17) . ?
C43X C47X 1.529(18) . ?
C44X C45X 1.364(14) . ?
C44X H44X 0.9500 . ?
C45X C46X 1.416(17) . ?
C45X C48X 1.447(18) . ?
C46X H46X 0.9500 . ?
C47X F47C 1.265(19) . ?
C47X F47A 1.27(2) . ?
C47X F47B 1.35(2) . ?
C48X F48C 1.261(13) . ?
C48X F48B 1.286(17) . ?
C48X F48A 1.390(16) . ?
C49X C54X 1.386(12) . ?
C49X C50X 1.410(12) . ?
C50X C51X 1.410(12) . ?
C50X H50X 0.9500 . ?
C51X C52X 1.404(12) . ?
C51X C55X 1.424(14) . ?
C52X C53X 1.411(14) . ?
C52X H52X 0.9500 . ?
C53X C54X 1.358(13) . ?
C53X C56X 1.488(15) . ?
C54X H54X 0.9500 . ?
C55X F55B 1.268(12) . ?
C55X F55C 1.323(14) . ?
C55X F55A 1.353(15) . ?
C56X F56A 1.291(15) . ?
C56X F56B 1.321(14) . ?
C56X F56C 1.433(16) . ?
C57X C58X 1.3900 . ?
C57X C62X 1.3900 . ?
C58X C59X 1.3900 . ?
C58X H58X 0.9500 . ?
C59X C60X 1.3900 . ?
C59X C63X 1.390(14) . ?
C60X C61X 1.3900 . ?
C60X H60X 0.9500 . ?
C61X C62X 1.3900 . ?
C61X C64X 1.477(14) . ?
C62X H62X 0.9500 . ?
C63X F63B 1.263(13) . ?
C63X F63A 1.363(14) . ?
C63X F63C 1.384(15) . ?
C64X F64A 1.329(14) . ?
C64X F64B 1.337(13) . ?
C64X F64C 1.363(13) . ?
 
loop_
 _geom_angle_atom_site_label_1
 _geom_angle_atom_site_label_2
 _geom_angle_atom_site_label_3
 _geom_angle
 _geom_angle_site_symmetry_1
 _geom_angle_site_symmetry_3
 _geom_angle_publ_flag
C36 Pd1 C6 175.9(4) . . ?
C36 Pd1 C5 140.0(4) . . ?
C6 Pd1 C5 37.8(3) . . ?
C36 Pd1 C35 36.9(4) . . ?
C6 Pd1 C35 139.0(4) . . ?
C5 Pd1 C35 110.4(4) . . ?
C36 Pd1 C37 37.2(3) . . ?
C6 Pd1 C37 144.4(4) . . ?
C5 Pd1 C37 173.8(4) . . ?
C35 Pd1 C37 64.3(4) . . ?
C36 Pd1 C7 147.9(4) . . ?
C6 Pd1 C7 36.2(4) . . ?
C5 Pd1 C7 63.3(4) . . ?
C35 Pd1 C7 173.7(4) . . ?
C37 Pd1 C7 122.0(4) . . ?
C36 Pd1 Pd2 93.8(3) . . ?
C6 Pd1 Pd2 89.7(3) . . ?
C5 Pd1 Pd2 122.8(3) . . ?
C35 Pd1 Pd2 126.8(3) . . ?
C37 Pd1 Pd2 62.5(3) . . ?
C7 Pd1 Pd2 59.5(3) . . ?
C38 Pd2 C8 168.7(4) . . ?
C38 Pd2 C39 37.6(4) . . ?
C8 Pd2 C39 150.7(4) . . ?
C38 Pd2 C9 151.2(4) . . ?
C8 Pd2 C9 37.0(3) . . ?
C39 Pd2 C9 132.7(4) . . ?
C38 Pd2 C7 135.2(4) . . ?
C8 Pd2 C7 33.9(3) . . ?
C39 Pd2 C7 162.8(3) . . ?
C9 Pd2 C7 62.1(3) . . ?
C38 Pd2 Pd3 96.1(3) . . ?
C8 Pd2 Pd3 95.1(3) . . ?
C39 Pd2 Pd3 66.6(3) . . ?
C9 Pd2 Pd3 66.1(2) . . ?
C7 Pd2 Pd3 127.3(2) . . ?
C38 Pd2 C37 32.9(4) . . ?
C8 Pd2 C37 136.1(4) . . ?
C39 Pd2 C37 62.6(4) . . ?
C9 Pd2 C37 161.8(3) . . ?
C7 Pd2 C37 104.9(3) . . ?
Pd3 Pd2 C37 127.8(2) . . ?
C38 Pd2 Pd1 82.2(3) . . ?
C8 Pd2 Pd1 86.5(3) . . ?
C39 Pd2 Pd1 112.8(3) . . ?
C9 Pd2 Pd1 114.4(2) . . ?
C7 Pd2 Pd1 53.9(2) . . ?
Pd3 Pd2 Pd1 176.99(4) . . ?
C37 Pd2 Pd1 51.0(2) . . ?
C10 Pd3 C40 159.1(4) . . ?
C10 Pd3 C11 38.1(4) . . ?
C40 Pd3 C11 158.4(4) . . ?
C10 Pd3 C41 157.7(3) . . ?
C40 Pd3 C41 36.9(3) . . ?
C11 Pd3 C41 136.5(4) . . ?
C10 Pd3 Pd4 101.4(3) . . ?
C40 Pd3 Pd4 99.4(3) . . ?
C11 Pd3 Pd4 68.2(3) . . ?
C41 Pd3 Pd4 68.3(3) . . ?
C10 Pd3 Pd2 79.6(3) . . ?
C40 Pd3 Pd2 79.5(3) . . ?
C11 Pd3 Pd2 112.4(3) . . ?
C41 Pd3 Pd2 111.1(3) . . ?
Pd4 Pd3 Pd2 178.53(4) . . ?
C12 Pd4 C42 155.0(4) . . ?
C12 Pd4 C13 36.7(4) . . ?
C42 Pd4 C13 162.5(3) . . ?
C12 Pd4 C43 158.2(3) . . ?
C42 Pd4 C43 37.5(3) . . ?
C13 Pd4 C43 140.9(4) . . ?
C12 Pd4 Pd5 102.9(3) . . ?
C42 Pd4 Pd5 102.0(3) . . ?
C13 Pd4 Pd5 71.3(2) . . ?
C43 Pd4 Pd5 69.7(3) . . ?
C12 Pd4 Pd3 77.6(3) . . ?
C42 Pd4 Pd3 77.4(3) . . ?
C13 Pd4 Pd3 109.6(2) . . ?
C43 Pd4 Pd3 109.4(3) . . ?
Pd5 Pd4 Pd3 178.87(3) . . ?
C15 Pd5 C44 167.2(4) . . ?
C15 Pd5 C14 37.0(4) . . ?
C44 Pd5 C14 148.2(4) . . ?
C15 Pd5 C45 144.6(4) . . ?
C44 Pd5 C45 36.7(3) . . ?
C14 Pd5 C45 162.9(4) . . ?
C15 Pd5 Pd6 73.5(3) . . ?
C44 Pd5 Pd6 104.3(3) . . ?
C14 Pd5 Pd6 107.5(3) . . ?
C45 Pd5 Pd6 71.2(3) . . ?
C15 Pd5 Pd4 106.9(3) . . ?
C44 Pd5 Pd4 75.5(3) . . ?
C14 Pd5 Pd4 72.7(3) . . ?
C45 Pd5 Pd4 108.3(3) . . ?
Pd6 Pd5 Pd4 179.14(4) . . ?
C17 Pd6 C47 149.6(4) . . ?
C17 Pd6 C46 168.3(4) . . ?
C47 Pd6 C46 36.4(3) . . ?
C17 Pd6 C16 36.8(4) . . ?
C47 Pd6 C16 163.5(4) . . ?
C46 Pd6 C16 142.6(4) . . ?
C17 Pd6 Pd7 77.0(3) . . ?
C47 Pd6 Pd7 72.7(3) . . ?
C46 Pd6 Pd7 106.1(3) . . ?
C16 Pd6 Pd7 111.3(3) . . ?
C17 Pd6 Pd5 103.1(3) . . ?
C47 Pd6 Pd5 107.2(3) . . ?
C46 Pd6 Pd5 73.5(3) . . ?
C16 Pd6 Pd5 69.2(3) . . ?
Pd7 Pd6 Pd5 178.79(4) . . ?
C49 Pd7 C19 154.4(4) . . ?
C49 Pd7 C48 36.8(3) . . ?
C19 Pd7 C48 163.5(4) . . ?
C49 Pd7 C18 159.5(4) . . ?
C19 Pd7 C18 37.9(4) . . ?
C48 Pd7 C18 139.3(4) . . ?
C49 Pd7 Pd6 104.9(3) . . ?
C19 Pd7 Pd6 100.7(3) . . ?
C48 Pd7 Pd6 72.2(3) . . ?
C18 Pd7 Pd6 67.3(3) . . ?
C49 Pd7 Pd8 76.7(3) . . ?
C19 Pd7 Pd8 77.8(3) . . ?
C48 Pd7 Pd8 108.8(3) . . ?
C18 Pd7 Pd8 111.9(3) . . ?
Pd6 Pd7 Pd8 177.37(4) . . ?
C21 Pd8 C51 159.1(4) . . ?
C21 Pd8 C50 160.8(4) . . ?
C51 Pd8 C50 37.2(3) . . ?
C21 Pd8 C20 36.5(4) . . ?
C51 Pd8 C20 158.4(4) . . ?
C50 Pd8 C20 135.2(4) . . ?
C21 Pd8 Pd9 80.1(3) . . ?
C51 Pd8 Pd9 79.2(3) . . ?
C50 Pd8 Pd9 111.8(3) . . ?
C20 Pd8 Pd9 113.0(3) . . ?
C21 Pd8 Pd7 99.1(3) . . ?
C51 Pd8 Pd7 101.6(3) . . ?
C50 Pd8 Pd7 68.2(3) . . ?
C20 Pd8 Pd7 67.1(3) . . ?
Pd9 Pd8 Pd7 177.18(4) . . ?
C53 Pd9 C23 167.2(4) . . ?
C53 Pd9 C52 37.1(3) . . ?
C23 Pd9 C52 154.0(4) . . ?
C53 Pd9 C22 152.5(4) . . ?
C23 Pd9 C22 36.5(4) . . ?
C52 Pd9 C22 130.8(4) . . ?
C53 Pd9 C54 33.8(3) . . ?
C23 Pd9 C54 134.7(4) . . ?
C52 Pd9 C54 61.9(4) . . ?
C22 Pd9 C54 166.5(3) . . ?
C53 Pd9 C24 132.6(3) . . ?
C23 Pd9 C24 34.9(3) . . ?
C52 Pd9 C24 165.9(4) . . ?
C22 Pd9 C24 63.1(3) . . ?
C54 Pd9 C24 104.6(3) . . ?
C53 Pd9 Pd8 97.8(3) . . ?
C23 Pd9 Pd8 95.0(3) . . ?
C52 Pd9 Pd8 66.3(3) . . ?
C22 Pd9 Pd8 64.6(2) . . ?
C54 Pd9 Pd8 128.1(3) . . ?
C24 Pd9 Pd8 127.3(2) . . ?
C53 Pd9 Pd10 83.5(3) . . ?
C23 Pd9 Pd10 83.8(3) . . ?
C52 Pd9 Pd10 114.5(3) . . ?
C22 Pd9 Pd10 114.7(3) . . ?
C54 Pd9 Pd10 52.8(3) . . ?
C24 Pd9 Pd10 51.8(2) . . ?
Pd8 Pd9 Pd10 178.32(4) . . ?
C55 Pd10 C25 173.3(4) . . ?
C55 Pd10 C26 137.0(4) . . ?
C25 Pd10 C26 36.8(4) . . ?
C55 Pd10 C56 37.2(4) . . ?
C25 Pd10 C56 137.4(5) . . ?
C26 Pd10 C56 112.6(5) . . ?
C55 Pd10 C24 148.8(4) . . ?
C25 Pd10 C24 36.8(4) . . ?
C26 Pd10 C24 63.8(4) . . ?
C56 Pd10 C24 173.9(4) . . ?
C55 Pd10 C54 36.9(4) . . ?
C25 Pd10 C54 149.4(4) . . ?
C26 Pd10 C54 173.4(3) . . ?
C56 Pd10 C54 64.0(4) . . ?
C24 Pd10 C54 120.1(4) . . ?
C55 Pd10 Pd9 93.0(3) . . ?
C25 Pd10 Pd9 93.7(3) . . ?
C26 Pd10 Pd9 124.3(3) . . ?
C56 Pd10 Pd9 123.1(3) . . ?
C24 Pd10 Pd9 60.7(3) . . ?
C54 Pd10 Pd9 59.4(3) . . ?
C2 C1 C6 110.6(9) . . ?
C2 C1 C1B 109.2(10) . . ?
C6 C1 C1B 110.5(8) . . ?
C2 C1 C1A 104.9(10) . . ?
C6 C1 C1A 114.6(8) . . ?
C1B C1 C1A 106.7(9) . . ?
C1 C1A H1A 109.5 . . ?
C1 C1A H1B 109.5 . . ?
H1A C1A H1B 109.5 . . ?
C1 C1A H1C 109.5 . . ?
H1A C1A H1C 109.5 . . ?
H1B C1A H1C 109.5 . . ?
C1 C1B H1D 109.5 . . ?
C1 C1B H1E 109.5 . . ?
H1D C1B H1E 109.5 . . ?
C1 C1B H1F 109.5 . . ?
H1D C1B H1F 109.5 . . ?
H1E C1B H1F 109.5 . . ?
C3 C2 C1 124.1(12) . . ?
C3 C2 H2A 106.3 . . ?
C1 C2 H2A 106.3 . . ?
C3 C2 H2B 106.3 . . ?
C1 C2 H2B 106.3 . . ?
H2A C2 H2B 106.4 . . ?
C2 C3 C4 114.7(12) . . ?
C2 C3 H3A 108.6 . . ?
C4 C3 H3A 108.6 . . ?
C2 C3 H3B 108.6 . . ?
C4 C3 H3B 108.6 . . ?
H3A C3 H3B 107.6 . . ?
C3 C4 C5 116.9(10) . . ?
C3 C4 H4A 108.1 . . ?
C5 C4 H4A 108.1 . . ?
C3 C4 H4B 108.1 . . ?
C5 C4 H4B 108.1 . . ?
H4A C4 H4B 107.3 . . ?
C6 C5 C4 120.3(9) . . ?
C6 C5 C5A 124.3(9) . . ?
C4 C5 C5A 110.2(9) . . ?
C6 C5 Pd1 69.6(6) . . ?
C4 C5 Pd1 122.0(7) . . ?
C5A C5 Pd1 102.9(7) . . ?
C5 C5A H5A 109.5 . . ?
C5 C5A H5B 109.5 . . ?
H5A C5A H5B 109.5 . . ?
C5 C5A H5C 109.5 . . ?
H5A C5A H5C 109.5 . . ?
H5B C5A H5C 109.5 . . ?
C5 C6 C7 115.8(8) . . ?
C5 C6 C1 121.8(9) . . ?
C7 C6 C1 122.3(8) . . ?
C5 C6 Pd1 72.6(6) . . ?
C7 C6 Pd1 80.0(6) . . ?
C1 C6 Pd1 114.1(6) . . ?
C8 C7 C6 131.4(9) . . ?
C8 C7 Pd1 121.7(7) . . ?
C6 C7 Pd1 63.8(5) . . ?
C8 C7 Pd2 57.8(5) . . ?
C6 C7 Pd2 118.5(7) . . ?
Pd1 C7 Pd2 66.6(3) . . ?
C8 C7 H7 114.3 . . ?
C6 C7 H7 114.3 . . ?
Pd1 C7 H7 84.2 . . ?
Pd2 C7 H7 93.9 . . ?
C9 C8 C7 123.9(8) . . ?
C9 C8 Pd2 76.9(5) . . ?
C7 C8 Pd2 88.3(6) . . ?
C9 C8 H8 118.0 . . ?
C7 C8 H8 118.0 . . ?
Pd2 C8 H8 105.9 . . ?
C8 C9 C10 118.8(8) . . ?
C8 C9 C9A 120.3(8) . . ?
C10 C9 C9A 120.1(9) . . ?
C8 C9 Pd2 66.1(5) . . ?
C10 C9 Pd2 109.1(6) . . ?
C9A C9 Pd2 102.2(6) . . ?
C9 C9A H9A 109.5 . . ?
C9 C9A H9B 109.5 . . ?
H9A C9A H9B 109.5 . . ?
C9 C9A H9C 109.5 . . ?
H9A C9A H9C 109.5 . . ?
H9B C9A H9C 109.5 . . ?
C9 C10 C11 126.4(8) . . ?
C9 C10 Pd3 96.2(6) . . ?
C11 C10 Pd3 75.0(5) . . ?
C9 C10 H10 116.8 . . ?
C11 C10 H10 116.8 . . ?
Pd3 C10 H10 99.7 . . ?
C10 C11 C12 128.6(9) . . ?
C10 C11 Pd3 66.9(6) . . ?
C12 C11 Pd3 107.5(6) . . ?
C10 C11 H11 115.7 . . ?
C12 C11 H11 115.7 . . ?
Pd3 C11 H11 96.0 . . ?
C13 C12 C11 128.4(9) . . ?
C13 C12 Pd4 76.0(6) . . ?
C11 C12 Pd4 98.2(6) . . ?
C13 C12 H12 115.8 . . ?
C11 C12 H12 115.8 . . ?
Pd4 C12 H12 96.6 . . ?
C12 C13 C14 121.0(9) . . ?
C12 C13 C13A 119.4(9) . . ?
C14 C13 C13A 119.3(9) . . ?
C12 C13 Pd4 67.3(6) . . ?
C14 C13 Pd4 100.2(6) . . ?
C13A C13 Pd4 107.8(6) . . ?
C13 C13A H13A 109.5 . . ?
C13 C13A H13B 109.5 . . ?
H13A C13A H13B 109.5 . . ?
C13 C13A H13C 109.5 . . ?
H13A C13A H13C 109.5 . . ?
H13B C13A H13C 109.5 . . ?
C15 C14 C13 128.8(9) . . ?
C15 C14 Pd5 71.2(5) . . ?
C13 C14 Pd5 102.3(6) . . ?
C15 C14 H14 115.6 . . ?
C13 C14 H14 115.6 . . ?
Pd5 C14 H14 97.3 . . ?
C14 C15 C16 125.3(9) . . ?
C14 C15 Pd5 71.8(6) . . ?
C16 C15 Pd5 97.2(6) . . ?
C14 C15 H15 117.4 . . ?
C16 C15 H15 117.4 . . ?
Pd5 C15 H15 101.7 . . ?
C17 C16 C15 125.6(9) . . ?
C17 C16 Pd6 69.5(6) . . ?
C15 C16 Pd6 103.7(6) . . ?
C17 C16 H16 117.2 . . ?
C15 C16 H16 117.2 . . ?
Pd6 C16 H16 97.1 . . ?
C16 C17 C18 127.6(9) . . ?
C16 C17 Pd6 73.6(6) . . ?
C18 C17 Pd6 96.2(6) . . ?
C16 C17 H17 116.2 . . ?
C18 C17 H17 116.2 . . ?
Pd6 C17 H17 101.4 . . ?
C19 C18 C17 121.5(9) . . ?
C19 C18 C18A 119.4(9) . . ?
C17 C18 C18A 118.0(9) . . ?
C19 C18 Pd7 66.3(6) . . ?
C17 C18 Pd7 104.0(6) . . ?
C18A C18 Pd7 109.4(6) . . ?
C18 C18A H18A 109.5 . . ?
C18 C18A H18B 109.5 . . ?
H18A C18A H18B 109.5 . . ?
C18 C18A H18C 109.5 . . ?
H18A C18A H18C 109.5 . . ?
H18B C18A H18C 109.5 . . ?
C20 C19 C18 128.6(10) . . ?
C20 C19 Pd7 96.5(6) . . ?
C18 C19 Pd7 75.8(6) . . ?
C20 C19 H19 115.7 . . ?
C18 C19 H19 115.7 . . ?
Pd7 C19 H19 98.8 . . ?
C21 C20 C19 125.9(10) . . ?
C21 C20 Pd8 66.8(6) . . ?
C19 C20 Pd8 107.4(7) . . ?
C21 C20 H20 117.0 . . ?
C19 C20 H20 117.0 . . ?
Pd8 C20 H20 95.9 . . ?
C20 C21 C22 126.6(10) . . ?
C20 C21 Pd8 76.7(6) . . ?
C22 C21 Pd8 94.6(6) . . ?
C20 C21 H21 116.7 . . ?
C22 C21 H21 116.7 . . ?
Pd8 C21 H21 99.6 . . ?
C23 C22 C21 119.0(9) . . ?
C23 C22 C22A 121.8(9) . . ?
C21 C22 C22A 118.4(9) . . ?
C23 C22 Pd9 64.1(5) . . ?
C21 C22 Pd9 107.8(6) . . ?
C22A C22 Pd9 106.2(6) . . ?
C22 C22A H22A 109.5 . . ?
C22 C22A H22B 109.5 . . ?
H22A C22A H22B 109.5 . . ?
C22 C22A H22C 109.5 . . ?
H22A C22A H22C 109.5 . . ?
H22B C22A H22C 109.5 . . ?
C22 C23 C24 126.3(9) . . ?
C22 C23 Pd9 79.4(6) . . ?
C24 C23 Pd9 88.6(6) . . ?
C22 C23 H23 116.9 . . ?
C24 C23 H23 116.9 . . ?
Pd9 C23 H23 103.3 . . ?
C25 C24 C23 130.8(9) . . ?
C25 C24 Pd10 66.8(6) . . ?
C23 C24 Pd10 118.3(6) . . ?
C25 C24 Pd9 126.2(7) . . ?
C23 C24 Pd9 56.5(5) . . ?
Pd10 C24 Pd9 67.5(2) . . ?
C25 C24 H24 114.6 . . ?
C23 C24 H24 114.6 . . ?
Pd10 C24 H24 84.5 . . ?
Pd9 C24 H24 87.3 . . ?
C26 C25 C24 116.3(8) . . ?
C26 C25 C30 123.3(10) . . ?
C24 C25 C30 120.3(9) . . ?
C26 C25 Pd10 72.4(7) . . ?
C24 C25 Pd10 76.4(6) . . ?
C30 C25 Pd10 118.7(7) . . ?
C25 C26 C27 121.3(9) . . ?
C25 C26 C26A 123.3(10) . . ?
C27 C26 C26A 110.1(9) . . ?
C25 C26 Pd10 70.8(7) . . ?
C27 C26 Pd10 121.1(9) . . ?
C26A C26 Pd10 102.8(7) . . ?
C26 C26A H26A 109.5 . . ?
C26 C26A H26B 109.5 . . ?
H26A C26A H26B 109.5 . . ?
C26 C26A H26C 109.5 . . ?
H26A C26A H26C 109.5 . . ?
H26B C26A H26C 109.5 . . ?
C26 C27 C28 114.3(10) . . ?
C26 C27 H27A 108.7 . . ?
C28 C27 H27A 108.7 . . ?
C26 C27 H27B 108.7 . . ?
C28 C27 H27B 108.7 . . ?
H27A C27 H27B 107.6 . . ?
C27 C28 C29 105.5(11) . . ?
C27 C28 H28A 110.6 . . ?
C29 C28 H28A 110.6 . . ?
C27 C28 H28B 110.6 . . ?
C29 C28 H28B 110.6 . . ?
H28A C28 H28B 108.8 . . ?
C28 C29 C30 112.2(11) . . ?
C28 C29 H29A 109.2 . . ?
C30 C29 H29A 109.2 . . ?
C28 C29 H29B 109.2 . . ?
C30 C29 H29B 109.2 . . ?
H29A C29 H29B 107.9 . . ?
C30B C30 C30A 111.1(9) . . ?
C30B C30 C25 109.1(9) . . ?
C30A C30 C25 111.1(9) . . ?
C30B C30 C29 105.4(10) . . ?
C30A C30 C29 111.5(10) . . ?
C25 C30 C29 108.4(9) . . ?
C30 C30A H30A 109.5 . . ?
C30 C30A H30B 109.5 . . ?
H30A C30A H30B 109.5 . . ?
C30 C30A H30C 109.5 . . ?
H30A C30A H30C 109.5 . . ?
H30B C30A H30C 109.5 . . ?
C30 C30B H30D 109.5 . . ?
C30 C30B H30E 109.5 . . ?
H30D C30B H30E 109.5 . . ?
C30 C30B H30F 109.5 . . ?
H30D C30B H30F 109.5 . . ?
H30E C30B H30F 109.5 . . ?
C31A C31 C32 108.4(9) . . ?
C31A C31 C36 111.3(8) . . ?
C32 C31 C36 110.8(9) . . ?
C31A C31 C31B 110.9(9) . . ?
C32 C31 C31B 104.5(8) . . ?
C36 C31 C31B 110.8(9) . . ?
C31 C31A H31A 109.5 . . ?
C31 C31A H31B 109.5 . . ?
H31A C31A H31B 109.5 . . ?
C31 C31A H31C 109.5 . . ?
H31A C31A H31C 109.5 . . ?
H31B C31A H31C 109.5 . . ?
C31 C31B H31D 109.5 . . ?
C31 C31B H31E 109.5 . . ?
H31D C31B H31E 109.5 . . ?
C31 C31B H31F 109.5 . . ?
H31D C31B H31F 109.5 . . ?
H31E C31B H31F 109.5 . . ?
C33 C32 C31 110.8(9) . . ?
C33 C32 H32A 109.5 . . ?
C31 C32 H32A 109.5 . . ?
C33 C32 H32B 109.5 . . ?
C31 C32 H32B 109.5 . . ?
H32A C32 H32B 108.1 . . ?
C32 C33 C34 108.1(11) . . ?
C32 C33 H33A 110.1 . . ?
C34 C33 H33A 110.1 . . ?
C32 C33 H33B 110.1 . . ?
C34 C33 H33B 110.1 . . ?
H33A C33 H33B 108.4 . . ?
C35 C34 C33 112.9(10) . . ?
C35 C34 H34A 109.0 . . ?
C33 C34 H34A 109.0 . . ?
C35 C34 H34B 109.0 . . ?
C33 C34 H34B 109.0 . . ?
H34A C34 H34B 107.8 . . ?
C36 C35 C34 120.5(11) . . ?
C36 C35 C35A 123.5(11) . . ?
C34 C35 C35A 112.7(11) . . ?
C36 C35 Pd1 68.9(6) . . ?
C34 C35 Pd1 116.8(8) . . ?
C35A C35 Pd1 103.3(8) . . ?
C35 C35A H35A 109.5 . . ?
C35 C35A H35B 109.5 . . ?
H35A C35A H35B 109.5 . . ?
C35 C35A H35C 109.5 . . ?
H35A C35A H35C 109.5 . . ?
H35B C35A H35C 109.5 . . ?
C35 C36 C37 117.7(10) . . ?
C35 C36 C31 123.0(10) . . ?
C37 C36 C31 119.2(9) . . ?
C35 C36 Pd1 74.2(6) . . ?
C37 C36 Pd1 77.3(6) . . ?
C31 C36 Pd1 120.0(7) . . ?
C36 C37 C38 130.0(9) . . ?
C36 C37 Pd1 65.5(6) . . ?
C38 C37 Pd1 117.5(7) . . ?
C36 C37 Pd2 120.6(7) . . ?
C38 C37 Pd2 54.6(5) . . ?
Pd1 C37 Pd2 66.4(3) . . ?
C36 C37 H37 115.0 . . ?
C38 C37 H37 115.0 . . ?
Pd1 C37 H37 86.8 . . ?
Pd2 C37 H37 94.8 . . ?
C39 C38 C37 127.5(9) . . ?
C39 C38 Pd2 76.2(6) . . ?
C37 C38 Pd2 92.5(7) . . ?
C39 C38 H38 116.2 . . ?
C37 C38 H38 116.2 . . ?
Pd2 C38 H38 102.7 . . ?
C38 C39 C40 120.2(9) . . ?
C38 C39 C39A 120.9(9) . . ?
C40 C39 C39A 117.6(9) . . ?
C38 C39 Pd2 66.2(5) . . ?
C40 C39 Pd2 110.0(6) . . ?
C39A C39 Pd2 104.5(6) . . ?
C39 C39A H39A 109.5 . . ?
C39 C39A H39B 109.5 . . ?
H39A C39A H39B 109.5 . . ?
C39 C39A H39C 109.5 . . ?
H39A C39A H39C 109.5 . . ?
H39B C39A H39C 109.5 . . ?
C41 C40 C39 127.2(9) . . ?
C41 C40 Pd3 75.8(5) . . ?
C39 C40 Pd3 95.8(6) . . ?
C41 C40 H40 116.4 . . ?
C39 C40 H40 116.4 . . ?
Pd3 C40 H40 99.4 . . ?
C40 C41 C42 125.5(8) . . ?
C40 C41 Pd3 67.4(5) . . ?
C42 C41 Pd3 107.2(6) . . ?
C40 C41 H41 117.2 . . ?
C42 C41 H41 117.2 . . ?
Pd3 C41 H41 95.6 . . ?
C43 C42 C41 126.5(8) . . ?
C43 C42 Pd4 75.5(5) . . ?
C41 C42 Pd4 98.6(6) . . ?
C43 C42 H42 116.8 . . ?
C41 C42 H42 116.8 . . ?
Pd4 C42 H42 96.4 . . ?
C42 C43 C44 120.2(8) . . ?
C42 C43 C43A 122.3(10) . . ?
C44 C43 C43A 117.2(8) . . ?
C42 C43 Pd4 67.0(5) . . ?
C44 C43 Pd4 102.3(6) . . ?
C43A C43 Pd4 106.4(6) . . ?
C43 C43A H43A 109.5 . . ?
C43 C43A H43B 109.5 . . ?
H43A C43A H43B 109.5 . . ?
C43 C43A H43C 109.5 . . ?
H43A C43A H43C 109.5 . . ?
H43B C43A H43C 109.5 . . ?
C45 C44 C43 124.1(9) . . ?
C45 C44 Pd5 73.3(6) . . ?
C43 C44 Pd5 98.1(6) . . ?
C45 C44 H44 117.9 . . ?
C43 C44 H44 117.9 . . ?
Pd5 C44 H44 99.0 . . ?
C44 C45 C46 123.8(9) . . ?
C44 C45 Pd5 70.1(6) . . ?
C46 C45 Pd5 100.7(6) . . ?
C44 C45 H45 118.1 . . ?
C46 C45 H45 118.1 . . ?
Pd5 C45 H45 99.5 . . ?
C47 C46 C45 127.1(9) . . ?
C47 C46 Pd6 71.4(6) . . ?
C45 C46 Pd6 98.9(6) . . ?
C47 C46 H46 116.4 . . ?
C45 C46 H46 116.4 . . ?
Pd6 C46 H46 100.6 . . ?
C46 C47 C48 126.3(9) . . ?
C46 C47 Pd6 72.2(5) . . ?
C48 C47 Pd6 100.9(7) . . ?
C46 C47 H47 116.8 . . ?
C48 C47 H47 116.8 . . ?
Pd6 C47 H47 97.4 . . ?
C49 C48 C47 122.5(9) . . ?
C49 C48 C48A 119.6(9) . . ?
C47 C48 C48A 117.3(8) . . ?
C49 C48 Pd7 68.3(6) . . ?
C47 C48 Pd7 99.0(6) . . ?
C48A C48 Pd7 110.8(7) . . ?
C48 C48A H48A 109.5 . . ?
C48 C48A H48B 109.5 . . ?
H48A C48A H48B 109.5 . . ?
C48 C48A H48C 109.5 . . ?
H48A C48A H48C 109.5 . . ?
H48B C48A H48C 109.5 . . ?
C48 C49 C50 124.8(9) . . ?
C48 C49 Pd7 74.9(6) . . ?
C50 C49 Pd7 98.9(7) . . ?
C48 C49 H49 117.6 . . ?
C50 C49 H49 117.6 . . ?
Pd7 C49 H49 96.6 . . ?
C51 C50 C49 128.3(9) . . ?
C51 C50 Pd8 66.8(6) . . ?
C49 C50 Pd8 105.1(6) . . ?
C51 C50 H50 115.8 . . ?
C49 C50 H50 115.8 . . ?
Pd8 C50 H50 98.8 . . ?
C50 C51 C52 123.3(9) . . ?
C50 C51 Pd8 75.9(5) . . ?
C52 C51 Pd8 95.7(6) . . ?
C50 C51 H51 118.3 . . ?
C52 C51 H51 118.3 . . ?
Pd8 C51 H51 98.7 . . ?
C53 C52 C51 120.7(8) . . ?
C53 C52 C52A 119.9(9) . . ?
C51 C52 C52A 118.9(8) . . ?
C53 C52 Pd9 64.1(5) . . ?
C51 C52 Pd9 105.9(6) . . ?
C52A C52 Pd9 106.5(7) . . ?
C52 C52A H52A 109.5 . . ?
C52 C52A H52B 109.5 . . ?
H52A C52A H52B 109.5 . . ?
C52 C52A H52C 109.5 . . ?
H52A C52A H52C 109.5 . . ?
H52B C52A H52C 109.5 . . ?
C54 C53 C52 123.9(9) . . ?
C54 C53 Pd9 89.0(7) . . ?
C52 C53 Pd9 78.8(5) . . ?
C54 C53 H53 118.1 . . ?
C52 C53 H53 118.1 . . ?
Pd9 C53 H53 103.0 . . ?
C53 C54 C55 130.9(9) . . ?
C53 C54 Pd10 118.5(7) . . ?
C55 C54 Pd10 65.3(6) . . ?
C53 C54 Pd9 57.2(6) . . ?
C55 C54 Pd9 125.8(7) . . ?
Pd10 C54 Pd9 67.7(3) . . ?
C53 C54 H54 114.5 . . ?
C55 C54 H54 114.5 . . ?
Pd10 C54 H54 85.9 . . ?
Pd9 C54 H54 87.0 . . ?
C56 C55 C54 116.7(9) . . ?
C56 C55 C60 120.4(10) . . ?
C54 C55 C60 122.9(10) . . ?
C56 C55 Pd10 73.2(7) . . ?
C54 C55 Pd10 77.8(6) . . ?
C60 C55 Pd10 119.5(7) . . ?
C55 C56 C57 123.9(9) . . ?
C55 C56 C56A 124.2(11) . . ?
C57 C56 C56A 107.6(10) . . ?
C55 C56 Pd10 69.6(7) . . ?
C57 C56 Pd10 120.0(8) . . ?
C56A C56 Pd10 103.7(7) . . ?
C56 C56A H56A 109.5 . . ?
C56 C56A H56B 109.5 . . ?
H56A C56A H56B 109.5 . . ?
C56 C56A H56C 109.5 . . ?
H56A C56A H56C 109.5 . . ?
H56B C56A H56C 109.5 . . ?
C56 C57 C58 110.8(10) . . ?
C56 C57 H57A 109.5 . . ?
C58 C57 H57A 109.5 . . ?
C56 C57 H57B 109.5 . . ?
C58 C57 H57B 109.5 . . ?
H57A C57 H57B 108.1 . . ?
C59 C58 C57 108.3(10) . . ?
C59 C58 H58A 110.0 . . ?
C57 C58 H58A 110.0 . . ?
C59 C58 H58B 110.0 . . ?
C57 C58 H58B 110.0 . . ?
H58A C58 H58B 108.4 . . ?
C58 C59 C60 112.0(10) . . ?
C58 C59 H59A 109.2 . . ?
C60 C59 H59A 109.2 . . ?
C58 C59 H59B 109.2 . . ?
C60 C59 H59B 109.2 . . ?
H59A C59 H59B 107.9 . . ?
C55 C60 C60B 113.1(9) . . ?
C55 C60 C59 112.3(9) . . ?
C60B C60 C59 108.6(9) . . ?
C55 C60 C60A 108.8(8) . . ?
C60B C60 C60A 109.5(9) . . ?
C59 C60 C60A 104.1(9) . . ?
C60 C60A H60A 109.5 . . ?
C60 C60A H60B 109.5 . . ?
H60A C60A H60B 109.5 . . ?
C60 C60A H60C 109.5 . . ?
H60A C60A H60C 109.5 . . ?
H60B C60A H60C 109.5 . . ?
C60 C60B H60D 109.5 . . ?
C60 C60B H60E 109.5 . . ?
H60D C60B H60E 109.5 . . ?
C60 C60B H60F 109.5 . . ?
H60D C60B H60F 109.5 . . ?
H60E C60B H60F 109.5 . . ?
C9X B1 C25X 114.3(8) . . ?
C9X B1 C17X 101.0(8) . . ?
C25X B1 C17X 110.5(7) . . ?
C9X B1 C1X 113.2(7) . . ?
C25X B1 C1X 104.1(8) . . ?
C17X B1 C1X 114.1(7) . . ?
C6X C1X C2X 116.4(8) . . ?
C6X C1X B1 122.4(7) . . ?
C2X C1X B1 120.8(7) . . ?
C1X C2X C3X 121.8(7) . . ?
C1X C2X H2X 119.1 . . ?
C3X C2X H2X 119.1 . . ?
C2X C3X C4X 120.6(7) . . ?
C2X C3X C7X 121.2(7) . . ?
C4X C3X C7X 118.1(8) . . ?
C5X C4X C3X 116.7(8) . . ?
C5X C4X H4X 121.6 . . ?
C3X C4X H4X 121.6 . . ?
C6X C5X C4X 121.6(7) . . ?
C6X C5X C8X 120.6(7) . . ?
C4X C5X C8X 117.8(8) . . ?
C5X C6X C1X 122.6(7) . . ?
C5X C6X H6X 118.7 . . ?
C1X C6X H6X 118.7 . . ?
F7B C7X F7C 106.8(9) . . ?
F7B C7X F7A 102.2(8) . . ?
F7C C7X F7A 104.1(10) . . ?
F7B C7X C3X 117.6(9) . . ?
F7C C7X C3X 113.3(9) . . ?
F7A C7X C3X 111.5(8) . . ?
F8A C8X F8B 109.4(10) . . ?
F8A C8X F8C 103.2(10) . . ?
F8B C8X F8C 104.2(10) . . ?
F8A C8X C5X 116.0(9) . . ?
F8B C8X C5X 113.0(9) . . ?
F8C C8X C5X 110.0(10) . . ?
C14X C9X C10X 114.7(10) . . ?
C14X C9X B1 121.5(9) . . ?
C10X C9X B1 122.2(9) . . ?
C11X C10X C9X 125.7(11) . . ?
C11X C10X H10X 117.2 . . ?
C9X C10X H10X 117.2 . . ?
C10X C11X C12X 118.1(12) . . ?
C10X C11X C15X 122.4(13) . . ?
C12X C11X C15X 119.5(12) . . ?
C13X C12X C11X 119.8(12) . . ?
C13X C12X H12X 120.1 . . ?
C11X C12X H12X 120.1 . . ?
C12X C13X C14X 120.1(11) . . ?
C12X C13X C16X 122.3(14) . . ?
C14X C13X C16X 117.5(14) . . ?
C9X C14X C13X 121.5(11) . . ?
C9X C14X H14X 119.2 . . ?
C13X C14X H14X 119.2 . . ?
F15C C15X F15A 112.8(16) . . ?
F15C C15X F15B 105.8(13) . . ?
F15A C15X F15B 104.9(15) . . ?
F15C C15X C11X 111.6(14) . . ?
F15A C15X C11X 110.7(11) . . ?
F15B C15X C11X 110.7(14) . . ?
F16B C16X F16A 108.1(15) . . ?
F16B C16X F16C 98.5(14) . . ?
F16A C16X F16C 105.3(17) . . ?
F16B C16X C13X 115.9(16) . . ?
F16A C16X C13X 115.0(11) . . ?
F16C C16X C13X 112.2(13) . . ?
C18X C17X C22X 116.4(9) . . ?
C18X C17X B1 122.3(9) . . ?
C22X C17X B1 120.6(9) . . ?
C17X C18X C19X 122.8(10) . . ?
C17X C18X H18X 118.6 . . ?
C19X C18X H18X 118.6 . . ?
C18X C19X C20X 119.5(10) . . ?
C18X C19X C23X 117.8(11) . . ?
C20X C19X C23X 122.7(11) . . ?
C21X C20X C19X 119.1(10) . . ?
C21X C20X H20X 120.4 . . ?
C19X C20X H20X 120.4 . . ?
C22X C21X C20X 119.6(11) . . ?
C22X C21X C24X 120.3(11) . . ?
C20X C21X C24X 120.1(10) . . ?
C21X C22X C17X 122.6(10) . . ?
C21X C22X H22X 118.7 . . ?
C17X C22X H22X 118.7 . . ?
F23B C23X F23A 111.8(12) . . ?
F23B C23X F23C 106.6(18) . . ?
F23A C23X F23C 98.6(13) . . ?
F23B C23X C19X 115.0(12) . . ?
F23A C23X C19X 112.9(14) . . ?
F23C C23X C19X 110.5(12) . . ?
F24C C24X F24B 107.5(14) . . ?
F24C C24X F24A 105.0(14) . . ?
F24B C24X F24A 107.1(17) . . ?
F24C C24X C21X 113.1(16) . . ?
F24B C24X C21X 114.8(13) . . ?
F24A C24X C21X 108.8(13) . . ?
C30X C25X C26X 114.4(9) . . ?
C30X C25X B1 123.1(8) . . ?
C26X C25X B1 122.5(8) . . ?
C27X C26X C25X 121.8(8) . . ?
C27X C26X H26X 119.1 . . ?
C25X C26X H26X 119.1 . . ?
C28X C27X C26X 123.1(9) . . ?
C28X C27X C31X 119.7(11) . . ?
C26X C27X C31X 117.2(10) . . ?
C27X C28X C29X 115.0(11) . . ?
C27X C28X H28X 122.5 . . ?
C29X C28X H28X 122.5 . . ?
C30X C29X C28X 122.7(10) . . ?
C30X C29X C32X 118.5(10) . . ?
C28X C29X C32X 118.7(11) . . ?
C29X C30X C25X 123.1(9) . . ?
C29X C30X H30X 118.5 . . ?
C25X C30X H30X 118.5 . . ?
F31C C31X F31B 106.8(10) . . ?
F31C C31X F31A 107.9(11) . . ?
F31B C31X F31A 106.8(11) . . ?
F31C C31X C27X 111.5(11) . . ?
F31B C31X C27X 112.1(10) . . ?
F31A C31X C27X 111.4(9) . . ?
F32B C32X F32A 107.8(12) . . ?
F32B C32X F32C 99.9(14) . . ?
F32A C32X F32C 103.0(12) . . ?
F32B C32X C29X 118.2(12) . . ?
F32A C32X C29X 111.5(12) . . ?
F32C C32X C29X 114.8(11) . . ?
C49X B2 C41X 106.4(10) . . ?
C49X B2 C33X 110.7(10) . . ?
C41X B2 C33X 111.8(10) . . ?
C49X B2 C57X 121.8(10) . . ?
C41X B2 C57X 108.1(10) . . ?
C33X B2 C57X 97.8(8) . . ?
C38X C33X C34X 116.4(10) . . ?
C38X C33X B2 121.4(12) . . ?
C34X C33X B2 122.0(11) . . ?
C33X C34X C35X 121.2(11) . . ?
C33X C34X H34X 119.4 . . ?
C35X C34X H34X 119.4 . . ?
C36X C35X C34X 119.9(11) . . ?
C36X C35X C40X 124.0(11) . . ?
C34X C35X C40X 116.0(12) . . ?
C35X C36X C37X 121.1(10) . . ?
C35X C36X H36X 119.5 . . ?
C37X C36X H36X 119.5 . . ?
C36X C37X C38X 117.9(12) . . ?
C36X C37X C39X 122.6(11) . . ?
C38X C37X C39X 119.5(11) . . ?
C33X C38X C37X 123.5(12) . . ?
C33X C38X H38X 118.3 . . ?
C37X C38X H38X 118.3 . . ?
F39B C39X F39A 107.3(9) . . ?
F39B C39X F39C 108.2(11) . . ?
F39A C39X F39C 104.3(12) . . ?
F39B C39X C37X 113.5(12) . . ?
F39A C39X C37X 113.0(11) . . ?
F39C C39X C37X 110.0(9) . . ?
F40B C40X F40C 105.9(12) . . ?
F40B C40X F40A 106.7(9) . . ?
F40C C40X F40A 104.3(11) . . ?
F40B C40X C35X 112.7(10) . . ?
F40C C40X C35X 113.9(10) . . ?
F40A C40X C35X 112.6(12) . . ?
C46X C41X C42X 116.4(12) . . ?
C46X C41X B2 124.0(10) . . ?
C42X C41X B2 119.6(11) . . ?
C41X C42X C43X 117.9(12) . . ?
C41X C42X H42X 121.1 . . ?
C43X C42X H42X 121.1 . . ?
C44X C43X C42X 123.0(12) . . ?
C44X C43X C47X 122.4(15) . . ?
C42X C43X C47X 114.6(14) . . ?
C43X C44X C45X 121.3(15) . . ?
C43X C44X H44X 119.4 . . ?
C45X C44X H44X 119.4 . . ?
C44X C45X C46X 118.3(13) . . ?
C44X C45X C48X 124.5(14) . . ?
C46X C45X C48X 117.2(10) . . ?
C41X C46X C45X 123.1(11) . . ?
C41X C46X H46X 118.5 . . ?
C45X C46X H46X 118.5 . . ?
F47C C47X F47A 111.5(18) . . ?
F47C C47X F47B 108.3(18) . . ?
F47A C47X F47B 101.7(14) . . ?
F47C C47X C43X 111.4(14) . . ?
F47A C47X C43X 114.7(16) . . ?
F47B C47X C43X 108.6(15) . . ?
F48C C48X F48B 110.4(13) . . ?
F48C C48X F48A 103.7(12) . . ?
F48B C48X F48A 104.1(14) . . ?
F48C C48X C45X 119.5(14) . . ?
F48B C48X C45X 110.5(12) . . ?
F48A C48X C45X 107.3(12) . . ?
C54X C49X C50X 115.7(11) . . ?
C54X C49X B2 121.4(10) . . ?
C50X C49X B2 122.7(9) . . ?
C51X C50X C49X 122.0(10) . . ?
C51X C50X H50X 119.0 . . ?
C49X C50X H50X 119.0 . . ?
C52X C51X C50X 119.2(10) . . ?
C52X C51X C55X 120.7(11) . . ?
C50X C51X C55X 120.1(10) . . ?
C51X C52X C53X 118.7(11) . . ?
C51X C52X H52X 120.7 . . ?
C53X C52X H52X 120.7 . . ?
C54X C53X C52X 119.4(11) . . ?
C54X C53X C56X 119.5(11) . . ?
C52X C53X C56X 121.0(12) . . ?
C53X C54X C49X 124.1(11) . . ?
C53X C54X H54X 117.9 . . ?
C49X C54X H54X 117.9 . . ?
F55B C55X F55C 105.2(14) . . ?
F55B C55X F55A 98.0(13) . . ?
F55C C55X F55A 100.3(12) . . ?
F55B C55X C51X 120.6(11) . . ?
F55C C55X C51X 115.9(13) . . ?
F55A C55X C51X 113.7(13) . . ?
F56A C56X F56B 106.4(14) . . ?
F56A C56X F56C 104.3(13) . . ?
F56B C56X F56C 107.6(15) . . ?
F56A C56X C53X 111.6(14) . . ?
F56B C56X C53X 112.4(12) . . ?
F56C C56X C53X 114.0(14) . . ?
C58X C57X C62X 120.0 . . ?
C58X C57X B2 116.9(9) . . ?
C62X C57X B2 122.8(8) . . ?
C57X C58X C59X 120.0 . . ?
C57X C58X H58X 120.0 . . ?
C59X C58X H58X 120.0 . . ?
C60X C59X C58X 120.0 . . ?
C60X C59X C63X 116.6(10) . . ?
C58X C59X C63X 123.4(10) . . ?
C61X C60X C59X 120.0 . . ?
C61X C60X H60X 120.0 . . ?
C59X C60X H60X 120.0 . . ?
C60X C61X C62X 120.0 . . ?
C60X C61X C64X 120.8(9) . . ?
C62X C61X C64X 119.2(9) . . ?
C61X C62X C57X 120.0 . . ?
C61X C62X H62X 120.0 . . ?
C57X C62X H62X 120.0 . . ?
F63B C63X F63A 102.3(14) . . ?
F63B C63X F63C 105.5(14) . . ?
F63A C63X F63C 106.8(14) . . ?
F63B C63X C59X 116.4(13) . . ?
F63A C63X C59X 114.3(11) . . ?
F63C C63X C59X 110.8(14) . . ?
F64A C64X F64B 111.4(15) . . ?
F64A C64X F64C 104.5(12) . . ?
F64B C64X F64C 103.5(10) . . ?
F64A C64X C61X 114.2(10) . . ?
F64B C64X C61X 112.4(13) . . ?
F64C C64X C61X 109.9(12) . . ?
 
loop_
 _geom_torsion_atom_site_label_1
 _geom_torsion_atom_site_label_2
 _geom_torsion_atom_site_label_3
 _geom_torsion_atom_site_label_4
 _geom_torsion
 _geom_torsion_site_symmetry_1
 _geom_torsion_site_symmetry_2
 _geom_torsion_site_symmetry_3
 _geom_torsion_site_symmetry_4
 _geom_torsion_publ_flag
C6 C1 C2 C3 -32(2) . . . . ?
C1B C1 C2 C3 89.8(19) . . . . ?
C1A C1 C2 C3 -156.1(17) . . . . ?
C1 C2 C3 C4 43(3) . . . . ?
C2 C3 C4 C5 -25(2) . . . . ?
C3 C4 C5 C6 2.1(17) . . . . ?
C3 C4 C5 C5A -153.6(12) . . . . ?
C3 C4 C5 Pd1 85.7(13) . . . . ?
C4 C5 C6 C7 -174.8(9) . . . . ?
C5A C5 C6 C7 -22.7(15) . . . . ?
Pd1 C5 C6 C7 69.3(8) . . . . ?
C4 C5 C6 C1 8.0(15) . . . . ?
C5A C5 C6 C1 160.1(9) . . . . ?
Pd1 C5 C6 C1 -108.0(9) . . . . ?
C4 C5 C6 Pd1 115.9(9) . . . . ?
C5A C5 C6 Pd1 -92.0(10) . . . . ?
C2 C1 C6 C5 4.9(15) . . . . ?
C1B C1 C6 C5 -116.2(11) . . . . ?
C1A C1 C6 C5 123.2(11) . . . . ?
C2 C1 C6 C7 -172.2(12) . . . . ?
C1B C1 C6 C7 66.7(12) . . . . ?
C1A C1 C6 C7 -53.9(14) . . . . ?
C2 C1 C6 Pd1 -78.8(12) . . . . ?
C1B C1 C6 Pd1 160.1(7) . . . . ?
C1A C1 C6 Pd1 39.5(11) . . . . ?
C5 C6 C7 C8 -175.2(9) . . . . ?
C1 C6 C7 C8 2.0(17) . . . . ?
Pd1 C6 C7 C8 -110.3(11) . . . . ?
C5 C6 C7 Pd1 -65.0(8) . . . . ?
C1 C6 C7 Pd1 112.3(9) . . . . ?
C5 C6 C7 Pd2 -104.5(9) . . . . ?
C1 C6 C7 Pd2 72.7(10) . . . . ?
Pd1 C6 C7 Pd2 -39.5(5) . . . . ?
C6 C7 C8 C9 174.2(10) . . . . ?
Pd1 C7 C8 C9 92.7(10) . . . . ?
Pd2 C7 C8 C9 72.9(8) . . . . ?
C6 C7 C8 Pd2 101.3(11) . . . . ?
Pd1 C7 C8 Pd2 19.8(7) . . . . ?
C7 C8 C9 C10 -178.3(8) . . . . ?
Pd2 C8 C9 C10 -99.5(8) . . . . ?
C7 C8 C9 C9A 11.6(14) . . . . ?
Pd2 C8 C9 C9A 90.5(8) . . . . ?
C7 C8 C9 Pd2 -78.8(9) . . . . ?
C8 C9 C10 C11 176.7(9) . . . . ?
C9A C9 C10 C11 -13.2(15) . . . . ?
Pd2 C9 C10 C11 104.1(10) . . . . ?
C8 C9 C10 Pd3 100.8(8) . . . . ?
C9A C9 C10 Pd3 -89.1(8) . . . . ?
Pd2 C9 C10 Pd3 28.2(6) . . . . ?
C9 C10 C11 C12 178.9(9) . . . . ?
Pd3 C10 C11 C12 -94.5(10) . . . . ?
C9 C10 C11 Pd3 -86.6(10) . . . . ?
C10 C11 C12 C13 179.8(9) . . . . ?
Pd3 C11 C12 C13 105.8(10) . . . . ?
C10 C11 C12 Pd4 101.3(10) . . . . ?
Pd3 C11 C12 Pd4 27.2(7) . . . . ?
C11 C12 C13 C14 -177.8(8) . . . . ?
Pd4 C12 C13 C14 -88.4(9) . . . . ?
C11 C12 C13 C13A 8.9(15) . . . . ?
Pd4 C12 C13 C13A 98.3(8) . . . . ?
C11 C12 C13 Pd4 -89.4(10) . . . . ?
C12 C13 C14 C15 179.0(9) . . . . ?
C13A C13 C14 C15 -7.7(15) . . . . ?
Pd4 C13 C14 C15 109.4(10) . . . . ?
C12 C13 C14 Pd5 103.4(9) . . . . ?
C13A C13 C14 Pd5 -83.3(8) . . . . ?
Pd4 C13 C14 Pd5 33.8(6) . . . . ?
C13 C14 C15 C16 -176.8(9) . . . . ?
Pd5 C14 C15 C16 -86.0(9) . . . . ?
C13 C14 C15 Pd5 -90.8(10) . . . . ?
C14 C15 C16 C17 -175.4(9) . . . . ?
Pd5 C15 C16 C17 111.8(10) . . . . ?
C14 C15 C16 Pd6 110.2(9) . . . . ?
Pd5 C15 C16 Pd6 37.3(6) . . . . ?
C15 C16 C17 C18 -177.6(9) . . . . ?
Pd6 C16 C17 C18 -85.2(10) . . . . ?
C15 C16 C17 Pd6 -92.4(9) . . . . ?
C16 C17 C18 C19 -179.4(9) . . . . ?
Pd6 C17 C18 C19 106.5(9) . . . . ?
C16 C17 C18 C18A -11.4(16) . . . . ?
Pd6 C17 C18 C18A -85.5(9) . . . . ?
C16 C17 C18 Pd7 110.0(10) . . . . ?
Pd6 C17 C18 Pd7 35.9(6) . . . . ?
C17 C18 C19 C20 -179.4(9) . . . . ?
C18A C18 C19 C20 12.8(16) . . . . ?
Pd7 C18 C19 C20 -87.0(10) . . . . ?
C17 C18 C19 Pd7 -92.4(9) . . . . ?
C18A C18 C19 Pd7 99.8(8) . . . . ?
C18 C19 C20 C21 -178.2(10) . . . . ?
Pd7 C19 C20 C21 104.8(10) . . . . ?
C18 C19 C20 Pd8 108.2(11) . . . . ?
Pd7 C19 C20 Pd8 31.2(7) . . . . ?
C19 C20 C21 C22 178.9(9) . . . . ?
Pd8 C20 C21 C22 -85.9(10) . . . . ?
C19 C20 C21 Pd8 -95.3(10) . . . . ?
C20 C21 C22 C23 179.6(9) . . . . ?
Pd8 C21 C22 C23 102.7(9) . . . . ?
C20 C21 C22 C22A -10.6(15) . . . . ?
Pd8 C21 C22 C22A -87.5(8) . . . . ?
C20 C21 C22 Pd9 109.9(10) . . . . ?
Pd8 C21 C22 Pd9 33.0(6) . . . . ?
C21 C22 C23 C24 -177.2(8) . . . . ?
C22A C22 C23 C24 13.4(15) . . . . ?
Pd9 C22 C23 C24 -80.3(9) . . . . ?
C21 C22 C23 Pd9 -96.9(9) . . . . ?
C22A C22 C23 Pd9 93.7(9) . . . . ?
C22 C23 C24 C25 -172.8(10) . . . . ?
Pd9 C23 C24 C25 111.4(11) . . . . ?
C22 C23 C24 Pd10 104.5(10) . . . . ?
Pd9 C23 C24 Pd10 28.8(7) . . . . ?
C22 C23 C24 Pd9 75.8(10) . . . . ?
C23 C24 C25 C26 -170.3(10) . . . . ?
Pd10 C24 C25 C26 -62.2(10) . . . . ?
Pd9 C24 C25 C26 -96.0(11) . . . . ?
C23 C24 C25 C30 7.4(17) . . . . ?
Pd10 C24 C25 C30 115.5(10) . . . . ?
Pd9 C24 C25 C30 81.7(11) . . . . ?
C23 C24 C25 Pd10 -108.1(10) . . . . ?
Pd9 C24 C25 Pd10 -33.8(6) . . . . ?
C24 C25 C26 C27 179.7(11) . . . . ?
C30 C25 C26 C27 2.1(19) . . . . ?
Pd10 C25 C26 C27 115.3(13) . . . . ?
C24 C25 C26 C26A -28.6(17) . . . . ?
C30 C25 C26 C26A 153.8(10) . . . . ?
Pd10 C25 C26 C26A -93.0(11) . . . . ?
C24 C25 C26 Pd10 64.4(9) . . . . ?
C30 C25 C26 Pd10 -113.2(11) . . . . ?
C25 C26 C27 C28 -24.6(19) . . . . ?
C26A C26 C27 C28 -179.7(11) . . . . ?
Pd10 C26 C27 C28 60.6(14) . . . . ?
C26 C27 C28 C29 54.8(16) . . . . ?
C27 C28 C29 C30 -67.1(15) . . . . ?
C26 C25 C30 C30B -126.8(12) . . . . ?
C24 C25 C30 C30B 55.7(14) . . . . ?
Pd10 C25 C30 C30B 146.3(8) . . . . ?
C26 C25 C30 C30A 110.3(13) . . . . ?
C24 C25 C30 C30A -67.2(13) . . . . ?
Pd10 C25 C30 C30A 23.4(12) . . . . ?
C26 C25 C30 C29 -12.4(16) . . . . ?
C24 C25 C30 C29 170.0(10) . . . . ?
Pd10 C25 C30 C29 -99.4(10) . . . . ?
C28 C29 C30 C30B 162.0(11) . . . . ?
C28 C29 C30 C30A -77.3(13) . . . . ?
C28 C29 C30 C25 45.3(14) . . . . ?
C31A C31 C32 C33 -79.5(13) . . . . ?
C36 C31 C32 C33 42.9(14) . . . . ?
C31B C31 C32 C33 162.2(11) . . . . ?
C31 C32 C33 C34 -67.2(14) . . . . ?
C32 C33 C34 C35 53.6(14) . . . . ?
C33 C34 C35 C36 -17.6(16) . . . . ?
C33 C34 C35 C35A -178.1(10) . . . . ?
C33 C34 C35 Pd1 62.5(12) . . . . ?
C34 C35 C36 C37 175.4(9) . . . . ?
C35A C35 C36 C37 -26.3(16) . . . . ?
Pd1 C35 C36 C37 66.0(9) . . . . ?
C34 C35 C36 C31 -6.3(17) . . . . ?
C35A C35 C36 C31 151.9(10) . . . . ?
Pd1 C35 C36 C31 -115.8(10) . . . . ?
C34 C35 C36 Pd1 109.5(11) . . . . ?
C35A C35 C36 Pd1 -92.2(11) . . . . ?
C31A C31 C36 C35 114.4(12) . . . . ?
C32 C31 C36 C35 -6.2(14) . . . . ?
C31B C31 C36 C35 -121.7(11) . . . . ?
C31A C31 C36 C37 -67.4(12) . . . . ?
C32 C31 C36 C37 172.0(9) . . . . ?
C31B C31 C36 C37 56.5(13) . . . . ?
C31A C31 C36 Pd1 24.4(12) . . . . ?
C32 C31 C36 Pd1 -96.2(10) . . . . ?
C31B C31 C36 Pd1 148.3(8) . . . . ?
C35 C36 C37 C38 -170.6(10) . . . . ?
C31 C36 C37 C38 11.2(16) . . . . ?
Pd1 C36 C37 C38 -106.3(11) . . . . ?
C35 C36 C37 Pd1 -64.3(9) . . . . ?
C31 C36 C37 Pd1 117.4(9) . . . . ?
C35 C36 C37 Pd2 -103.1(10) . . . . ?
C31 C36 C37 Pd2 78.6(10) . . . . ?
Pd1 C36 C37 Pd2 -38.8(6) . . . . ?
C36 C37 C38 C39 177.1(10) . . . . ?
Pd1 C37 C38 C39 97.1(11) . . . . ?
Pd2 C37 C38 C39 74.5(10) . . . . ?
C36 C37 C38 Pd2 102.6(11) . . . . ?
Pd1 C37 C38 Pd2 22.6(7) . . . . ?
C37 C38 C39 C40 177.5(9) . . . . ?
Pd2 C38 C39 C40 -100.1(9) . . . . ?
C37 C38 C39 C39A 10.8(16) . . . . ?
Pd2 C38 C39 C39A 93.2(8) . . . . ?
C37 C38 C39 Pd2 -82.4(10) . . . . ?
C38 C39 C40 C41 176.7(9) . . . . ?
C39A C39 C40 C41 -16.1(15) . . . . ?
Pd2 C39 C40 C41 103.3(10) . . . . ?
C38 C39 C40 Pd3 100.2(9) . . . . ?
C39A C39 C40 Pd3 -92.6(8) . . . . ?
Pd2 C39 C40 Pd3 26.8(6) . . . . ?
C39 C40 C41 C42 178.1(9) . . . . ?
Pd3 C40 C41 C42 -95.5(9) . . . . ?
C39 C40 C41 Pd3 -86.4(10) . . . . ?
C40 C41 C42 C43 179.7(8) . . . . ?
Pd3 C41 C42 C43 105.6(9) . . . . ?
C40 C41 C42 Pd4 101.4(9) . . . . ?
Pd3 C41 C42 Pd4 27.3(5) . . . . ?
C41 C42 C43 C44 178.7(8) . . . . ?
Pd4 C42 C43 C44 -91.2(8) . . . . ?
C41 C42 C43 C43A 5.4(14) . . . . ?
Pd4 C42 C43 C43A 95.5(8) . . . . ?
C41 C42 C43 Pd4 -90.1(9) . . . . ?
C42 C43 C44 C45 -179.7(8) . . . . ?
C43A C43 C44 C45 -6.1(14) . . . . ?
Pd4 C43 C44 C45 109.9(9) . . . . ?
C42 C43 C44 Pd5 105.0(8) . . . . ?
C43A C43 C44 Pd5 -81.3(8) . . . . ?
Pd4 C43 C44 Pd5 34.6(5) . . . . ?
C43 C44 C45 C46 -178.3(8) . . . . ?
Pd5 C44 C45 C46 -89.8(9) . . . . ?
C43 C44 C45 Pd5 -88.5(9) . . . . ?
C44 C45 C46 C47 -177.6(9) . . . . ?
Pd5 C45 C46 C47 109.3(10) . . . . ?
C44 C45 C46 Pd6 109.1(9) . . . . ?
Pd5 C45 C46 Pd6 36.0(5) . . . . ?
C45 C46 C47 C48 -177.8(9) . . . . ?
Pd6 C46 C47 C48 -90.6(10) . . . . ?
C45 C46 C47 Pd6 -87.2(10) . . . . ?
C46 C47 C48 C49 -178.6(9) . . . . ?
Pd6 C47 C48 C49 105.6(10) . . . . ?
C46 C47 C48 C48A -7.7(16) . . . . ?
Pd6 C47 C48 C48A -83.6(9) . . . . ?
C46 C47 C48 Pd7 111.4(10) . . . . ?
Pd6 C47 C48 Pd7 35.6(5) . . . . ?
C47 C48 C49 C50 -177.3(9) . . . . ?
C48A C48 C49 C50 12.0(16) . . . . ?
Pd7 C48 C49 C50 -90.4(10) . . . . ?
C47 C48 C49 Pd7 -86.9(10) . . . . ?
C48A C48 C49 Pd7 102.4(9) . . . . ?
C48 C49 C50 C51 -179.1(9) . . . . ?
Pd7 C49 C50 C51 103.2(10) . . . . ?
C48 C49 C50 Pd8 108.7(10) . . . . ?
Pd7 C49 C50 Pd8 31.0(6) . . . . ?
C49 C50 C51 C52 -178.9(9) . . . . ?
Pd8 C50 C51 C52 -87.6(9) . . . . ?
C49 C50 C51 Pd8 -91.3(10) . . . . ?
C50 C51 C52 C53 178.8(8) . . . . ?
Pd8 C51 C52 C53 101.9(8) . . . . ?
C50 C51 C52 C52A -9.7(14) . . . . ?
Pd8 C51 C52 C52A -86.6(8) . . . . ?
C50 C51 C52 Pd9 109.9(9) . . . . ?
Pd8 C51 C52 Pd9 33.0(5) . . . . ?
C51 C52 C53 C54 -174.9(9) . . . . ?
C52A C52 C53 C54 13.8(15) . . . . ?
Pd9 C52 C53 C54 -81.1(10) . . . . ?
C51 C52 C53 Pd9 -93.8(8) . . . . ?
C52A C52 C53 Pd9 94.9(8) . . . . ?
C52 C53 C54 C55 -172.9(10) . . . . ?
Pd9 C53 C54 C55 111.3(11) . . . . ?
C52 C53 C54 Pd10 106.2(9) . . . . ?
Pd9 C53 C54 Pd10 30.4(6) . . . . ?
C52 C53 C54 Pd9 75.8(9) . . . . ?
C53 C54 C55 C56 -171.2(11) . . . . ?
Pd10 C54 C55 C56 -63.9(9) . . . . ?
Pd9 C54 C55 C56 -96.1(11) . . . . ?
C53 C54 C55 C60 10.2(18) . . . . ?
Pd10 C54 C55 C60 117.4(10) . . . . ?
Pd9 C54 C55 C60 85.3(12) . . . . ?
C53 C54 C55 Pd10 -107.2(12) . . . . ?
Pd9 C54 C55 Pd10 -32.2(7) . . . . ?
C54 C55 C56 C57 179.6(10) . . . . ?
C60 C55 C56 C57 -1.7(18) . . . . ?
Pd10 C55 C56 C57 113.1(12) . . . . ?
C54 C55 C56 C56A -26.5(17) . . . . ?
C60 C55 C56 C56A 152.1(11) . . . . ?
Pd10 C55 C56 C56A -93.0(11) . . . . ?
C54 C55 C56 Pd10 66.5(9) . . . . ?
C60 C55 C56 Pd10 -114.9(10) . . . . ?
C55 C56 C57 C58 -19.7(17) . . . . ?
C56A C56 C57 C58 -177.2(10) . . . . ?
Pd10 C56 C57 C58 64.7(12) . . . . ?
C56 C57 C58 C59 51.8(13) . . . . ?
C57 C58 C59 C60 -66.0(13) . . . . ?
C56 C55 C60 C60B 113.6(12) . . . . ?
C54 C55 C60 C60B -67.9(13) . . . . ?
Pd10 C55 C60 C60B 26.5(12) . . . . ?
C56 C55 C60 C59 -9.8(16) . . . . ?
C54 C55 C60 C59 168.8(11) . . . . ?
Pd10 C55 C60 C59 -96.8(11) . . . . ?
C56 C55 C60 C60A -124.5(11) . . . . ?
C54 C55 C60 C60A 54.1(14) . . . . ?
Pd10 C55 C60 C60A 148.5(8) . . . . ?
C58 C59 C60 C55 43.9(14) . . . . ?
C58 C59 C60 C60B -81.9(11) . . . . ?
C58 C59 C60 C60A 161.4(10) . . . . ?
C9X B1 C1X C6X 38.9(14) . . . . ?
C25X B1 C1X C6X -85.8(11) . . . . ?
C17X B1 C1X C6X 153.8(10) . . . . ?
C9X B1 C1X C2X -148.4(9) . . . . ?
C25X B1 C1X C2X 86.9(10) . . . . ?
C17X B1 C1X C2X -33.6(14) . . . . ?
C6X C1X C2X C3X -3.5(16) . . . . ?
B1 C1X C2X C3X -176.6(10) . . . . ?
C1X C2X C3X C4X 2.9(18) . . . . ?
C1X C2X C3X C7X -180.0(11) . . . . ?
C2X C3X C4X C5X -1.5(18) . . . . ?
C7X C3X C4X C5X -178.7(11) . . . . ?
C3X C4X C5X C6X 1.0(19) . . . . ?
C3X C4X C5X C8X 178.9(12) . . . . ?
C4X C5X C6X C1X -1.8(19) . . . . ?
C8X C5X C6X C1X -179.6(11) . . . . ?
C2X C1X C6X C5X 3.0(17) . . . . ?
B1 C1X C6X C5X 175.9(11) . . . . ?
C2X C3X C7X F7B 148.5(11) . . . . ?
C4X C3X C7X F7B -34.3(17) . . . . ?
C2X C3X C7X F7C -86.0(13) . . . . ?
C4X C3X C7X F7C 91.1(13) . . . . ?
C2X C3X C7X F7A 31.0(16) . . . . ?
C4X C3X C7X F7A -151.8(11) . . . . ?
C6X C5X C8X F8A 11.5(19) . . . . ?
C4X C5X C8X F8A -166.5(12) . . . . ?
C6X C5X C8X F8B 139.0(13) . . . . ?
C4X C5X C8X F8B -38.9(17) . . . . ?
C6X C5X C8X F8C -105.1(14) . . . . ?
C4X C5X C8X F8C 77.0(15) . . . . ?
C25X B1 C9X C14X -37.7(11) . . . . ?
C17X B1 C9X C14X 80.9(11) . . . . ?
C1X B1 C9X C14X -156.7(8) . . . . ?
C25X B1 C9X C10X 157.2(8) . . . . ?
C17X B1 C9X C10X -84.2(10) . . . . ?
C1X B1 C9X C10X 38.3(12) . . . . ?
C14X C9X C10X C11X 2.4(15) . . . . ?
B1 C9X C10X C11X 168.5(10) . . . . ?
C9X C10X C11X C12X -3.8(17) . . . . ?
C9X C10X C11X C15X 179.6(11) . . . . ?
C10X C11X C12X C13X 2.1(17) . . . . ?
C15X C11X C12X C13X 178.8(11) . . . . ?
C11X C12X C13X C14X 0.7(16) . . . . ?
C11X C12X C13X C16X 179.6(11) . . . . ?
C10X C9X C14X C13X 0.6(13) . . . . ?
B1 C9X C14X C13X -165.5(9) . . . . ?
C12X C13X C14X C9X -2.0(16) . . . . ?
C16X C13X C14X C9X 179.0(10) . . . . ?
C10X C11X C15X F15C -84.6(16) . . . . ?
C12X C11X C15X F15C 98.8(16) . . . . ?
C10X C11X C15X F15A 41.9(19) . . . . ?
C12X C11X C15X F15A -134.6(13) . . . . ?
C10X C11X C15X F15B 157.8(13) . . . . ?
C12X C11X C15X F15B -18.7(18) . . . . ?
C12X C13X C16X F16B -10(2) . . . . ?
C14X C13X C16X F16B 169.2(15) . . . . ?
C12X C13X C16X F16A 117.8(16) . . . . ?
C14X C13X C16X F16A -63(2) . . . . ?
C12X C13X C16X F16C -121.8(16) . . . . ?
C14X C13X C16X F16C 57.1(16) . . . . ?
C9X B1 C17X C18X -88.8(11) . . . . ?
C25X B1 C17X C18X 32.5(12) . . . . ?
C1X B1 C17X C18X 149.3(9) . . . . ?
C9X B1 C17X C22X 81.4(11) . . . . ?
C25X B1 C17X C22X -157.2(9) . . . . ?
C1X B1 C17X C22X -40.4(13) . . . . ?
C22X C17X C18X C19X 0.5(14) . . . . ?
B1 C17X C18X C19X 171.2(9) . . . . ?
C17X C18X C19X C20X 0.0(16) . . . . ?
C17X C18X C19X C23X -177.7(11) . . . . ?
C18X C19X C20X C21X -0.1(16) . . . . ?
C23X C19X C20X C21X 177.5(12) . . . . ?
C19X C20X C21X C22X -0.3(17) . . . . ?
C19X C20X C21X C24X -179.0(13) . . . . ?
C20X C21X C22X C17X 0.8(16) . . . . ?
C24X C21X C22X C17X 179.5(13) . . . . ?
C18X C17X C22X C21X -0.9(15) . . . . ?
B1 C17X C22X C21X -171.7(9) . . . . ?
C18X C19X C23X F23B 59(2) . . . . ?
C20X C19X C23X F23B -118.3(16) . . . . ?
C18X C19X C23X F23A -170.7(12) . . . . ?
C20X C19X C23X F23A 12(2) . . . . ?
C18X C19X C23X F23C -61.3(15) . . . . ?
C20X C19X C23X F23C 121.1(15) . . . . ?
C22X C21X C24X F24C 77.5(18) . . . . ?
C20X C21X C24X F24C -103.8(15) . . . . ?
C22X C21X C24X F24B -46(2) . . . . ?
C20X C21X C24X F24B 132.4(13) . . . . ?
C22X C21X C24X F24A -166.2(15) . . . . ?
C20X C21X C24X F24A 13(2) . . . . ?
C9X B1 C25X C30X 148.3(8) . . . . ?
C17X B1 C25X C30X 35.2(11) . . . . ?
C1X B1 C25X C30X -87.7(9) . . . . ?
C9X B1 C25X C26X -34.9(11) . . . . ?
C17X B1 C25X C26X -148.0(8) . . . . ?
C1X B1 C25X C26X 89.1(9) . . . . ?
C30X C25X C26X C27X 0.5(12) . . . . ?
B1 C25X C26X C27X -176.5(8) . . . . ?
C25X C26X C27X C28X -1.5(14) . . . . ?
C25X C26X C27X C31X -178.9(9) . . . . ?
C26X C27X C28X C29X 0.6(14) . . . . ?
C31X C27X C28X C29X 178.0(9) . . . . ?
C27X C28X C29X C30X 1.1(14) . . . . ?
C27X C28X C29X C32X -176.7(10) . . . . ?
C28X C29X C30X C25X -2.1(16) . . . . ?
C32X C29X C30X C25X 175.7(10) . . . . ?
C26X C25X C30X C29X 1.2(13) . . . . ?
B1 C25X C30X C29X 178.1(9) . . . . ?
C28X C27X C31X F31C 8.2(15) . . . . ?
C26X C27X C31X F31C -174.2(10) . . . . ?
C28X C27X C31X F31B -111.4(12) . . . . ?
C26X C27X C31X F31B 66.1(13) . . . . ?
C28X C27X C31X F31A 128.9(11) . . . . ?
C26X C27X C31X F31A -53.6(14) . . . . ?
C30X C29X C32X F32B -70.5(18) . . . . ?
C28X C29X C32X F32B 107.4(16) . . . . ?
C30X C29X C32X F32A 55.2(16) . . . . ?
C28X C29X C32X F32A -127.0(13) . . . . ?
C30X C29X C32X F32C 171.9(12) . . . . ?
C28X C29X C32X F32C -10.3(18) . . . . ?
C49X B2 C33X C38X 147.1(11) . . . . ?
C41X B2 C33X C38X 28.6(15) . . . . ?
C57X B2 C33X C38X -84.5(12) . . . . ?
C49X B2 C33X C34X -38.0(14) . . . . ?
C41X B2 C33X C34X -156.5(10) . . . . ?
C57X B2 C33X C34X 90.4(11) . . . . ?
C38X C33X C34X C35X 0.5(14) . . . . ?
B2 C33X C34X C35X -174.6(9) . . . . ?
C33X C34X C35X C36X -2.8(15) . . . . ?
C33X C34X C35X C40X -178.9(9) . . . . ?
C34X C35X C36X C37X 3.7(16) . . . . ?
C40X C35X C36X C37X 179.5(9) . . . . ?
C35X C36X C37X C38X -2.3(16) . . . . ?
C35X C36X C37X C39X -178.9(10) . . . . ?
C34X C33X C38X C37X 1.0(15) . . . . ?
B2 C33X C38X C37X 176.1(10) . . . . ?
C36X C37X C38X C33X -0.2(16) . . . . ?
C39X C37X C38X C33X 176.6(10) . . . . ?
C36X C37X C39X F39B -14.8(17) . . . . ?
C38X C37X C39X F39B 168.6(9) . . . . ?
C36X C37X C39X F39A -137.4(11) . . . . ?
C38X C37X C39X F39A 46.0(15) . . . . ?
C36X C37X C39X F39C 106.5(13) . . . . ?
C38X C37X C39X F39C -70.0(13) . . . . ?
C36X C35X C40X F40B -105.5(13) . . . . ?
C34X C35X C40X F40B 70.3(14) . . . . ?
C36X C35X C40X F40C 133.8(12) . . . . ?
C34X C35X C40X F40C -50.3(13) . . . . ?
C36X C35X C40X F40A 15.3(15) . . . . ?
C34X C35X C40X F40A -168.8(9) . . . . ?
C49X B2 C41X C46X -84.3(12) . . . . ?
C33X B2 C41X C46X 36.7(16) . . . . ?
C57X B2 C41X C46X 143.3(10) . . . . ?
C49X B2 C41X C42X 94.4(12) . . . . ?
C33X B2 C41X C42X -144.5(10) . . . . ?
C57X B2 C41X C42X -38.0(13) . . . . ?
C46X C41X C42X C43X -0.2(15) . . . . ?
B2 C41X C42X C43X -179.0(11) . . . . ?
C41X C42X C43X C44X -0.7(18) . . . . ?
C41X C42X C43X C47X -179.0(11) . . . . ?
C42X C43X C44X C45X 0(2) . . . . ?
C47X C43X C44X C45X 178.5(13) . . . . ?
C43X C44X C45X C46X 1.0(18) . . . . ?
C43X C44X C45X C48X -178.4(13) . . . . ?
C42X C41X C46X C45X 1.5(16) . . . . ?
B2 C41X C46X C45X -179.7(11) . . . . ?
C44X C45X C46X C41X -2.0(18) . . . . ?
C48X C45X C46X C41X 177.5(11) . . . . ?
C44X C43X C47X F47C -97(2) . . . . ?
C42X C43X C47X F47C 81(2) . . . . ?
C44X C43X C47X F47A 135.3(16) . . . . ?
C42X C43X C47X F47A -46(2) . . . . ?
C44X C43X C47X F47B 22(2) . . . . ?
C42X C43X C47X F47B -159.4(14) . . . . ?
C44X C45X C48X F48C 178.0(12) . . . . ?
C46X C45X C48X F48C -1(2) . . . . ?
C44X C45X C48X F48B 48(2) . . . . ?
C46X C45X C48X F48B -131.1(14) . . . . ?
C44X C45X C48X F48A -64.5(17) . . . . ?
C46X C45X C48X F48A 116.0(13) . . . . ?
C41X B2 C49X C54X -89.2(15) . . . . ?
C33X B2 C49X C54X 149.1(13) . . . . ?
C57X B2 C49X C54X 35.2(19) . . . . ?
C41X B2 C49X C50X 86.5(13) . . . . ?
C33X B2 C49X C50X -35.2(17) . . . . ?
C57X B2 C49X C50X -149.1(12) . . . . ?
C54X C49X C50X C51X -1(2) . . . . ?
B2 C49X C50X C51X -176.9(13) . . . . ?
C49X C50X C51X C52X -2(2) . . . . ?
C49X C50X C51X C55X -179.4(13) . . . . ?
C50X C51X C52X C53X -2(2) . . . . ?
C55X C51X C52X C53X 175.5(16) . . . . ?
C51X C52X C53X C54X 9(3) . . . . ?
C51X C52X C53X C56X -174.7(16) . . . . ?
C52X C53X C54X C49X -12(3) . . . . ?
C56X C53X C54X C49X 171.3(16) . . . . ?
C50X C49X C54X C53X 8(2) . . . . ?
B2 C49X C54X C53X -175.9(17) . . . . ?
C52X C51X C55X F55B -169.9(17) . . . . ?
C50X C51X C55X F55B 8(2) . . . . ?
C52X C51X C55X F55C 61(2) . . . . ?
C50X C51X C55X F55C -120.9(16) . . . . ?
C52X C51X C55X F55A -54(2) . . . . ?
C50X C51X C55X F55A 123.7(15) . . . . ?
C54X C53X C56X F56A 79(2) . . . . ?
C52X C53X C56X F56A -97(2) . . . . ?
C54X C53X C56X F56B -162(2) . . . . ?
C52X C53X C56X F56B 22(3) . . . . ?
C54X C53X C56X F56C -39(2) . . . . ?
C52X C53X C56X F56C 144.7(18) . . . . ?
C49X B2 C57X C58X 33.7(12) . . . . ?
C41X B2 C57X C58X 157.3(7) . . . . ?
C33X B2 C57X C58X -86.6(9) . . . . ?
C49X B2 C57X C62X -153.1(9) . . . . ?
C41X B2 C57X C62X -29.5(10) . . . . ?
C33X B2 C57X C62X 86.5(10) . . . . ?
C62X C57X C58X C59X 0.0 . . . . ?
B2 C57X C58X C59X 173.4(7) . . . . ?
C57X C58X C59X C60X 0.0 . . . . ?
C57X C58X C59X C63X -179.0(10) . . . . ?
C58X C59X C60X C61X 0.0 . . . . ?
C63X C59X C60X C61X 179.0(9) . . . . ?
C59X C60X C61X C62X 0.0 . . . . ?
C59X C60X C61X C64X 179.8(10) . . . . ?
C60X C61X C62X C57X 0.0 . . . . ?
C64X C61X C62X C57X -179.8(10) . . . . ?
C58X C57X C62X C61X 0.0 . . . . ?
B2 C57X C62X C61X -173.0(8) . . . . ?
C60X C59X C63X F63B 91.4(16) . . . . ?
C58X C59X C63X F63B -89.6(15) . . . . ?
C60X C59X C63X F63A -149.7(11) . . . . ?
C58X C59X C63X F63A 29.3(17) . . . . ?
C60X C59X C63X F63C -29.0(15) . . . . ?
C58X C59X C63X F63C 150.0(11) . . . . ?
C60X C61X C64X F64A 159.5(9) . . . . ?
C62X C61X C64X F64A -20.7(15) . . . . ?
C60X C61X C64X F64B 31.3(15) . . . . ?
C62X C61X C64X F64B -148.9(10) . . . . ?
C60X C61X C64X F64C -83.4(12) . . . . ?
C62X C61X C64X F64C 96.4(11) . . . . ?
 
_refine_diff_density_max    2.987
_refine_diff_density_min   -1.669
_refine_diff_density_rms    0.169

_shelxl_version_number 2014-1

_shelx_res_file
;
TITL shelxl
CELL  0.71075 19.43810 21.75330 22.05470 86.871 84.951 66.930
ZERR  2 0.00110 0.00120 0.00130 0.001 0.001 0.001
LATT 1
SFAC PD C H B F O
UNIT 20 304 292 4 96 4
SHEL 99999.000000 0.000000
L.S. 10
FMAP 2
PLAN -5
WPDB -2
HTAB
BOND $H
CONF
TEMP -150.0
ACTA
SIZE 0.210 0.120 0.050
ABIN
WGHT    0.148800
FVAR       0.98508
PD1   1    0.856225   -0.158856    0.766897    11.00000    0.06252    0.05927 =
         0.06346    0.00958   -0.00797   -0.01871
PD2   1    0.763487   -0.066411    0.692208    11.00000    0.05314    0.04592 =
         0.06019    0.00417   -0.00501   -0.02003
PD3   1    0.679890    0.021942    0.615882    11.00000    0.05155    0.03787 =
         0.05832    0.00004   -0.00453   -0.01673
PD4   1    0.599438    0.110504    0.538217    11.00000    0.05287    0.03554 =
         0.05745   -0.00141   -0.00197   -0.01503
PD5   1    0.518119    0.200617    0.462420    11.00000    0.05747    0.03503 =
         0.05966    0.00032   -0.00546   -0.01530
PD6   1    0.435859    0.291571    0.388193    11.00000    0.06258    0.03601 =
         0.06455    0.00260   -0.00943   -0.01484
PD7   1    0.356107    0.381792    0.312369    11.00000    0.06233    0.03754 =
         0.06753    0.00392   -0.01184   -0.01208
PD8   1    0.278337    0.468402    0.232223    11.00000    0.05597    0.03768 =
         0.06720    0.00512   -0.01198   -0.01386
PD9   1    0.205200    0.551396    0.147916    11.00000    0.05585    0.03813 =
         0.06495   -0.00007   -0.00988   -0.01329
PD10  1    0.130603    0.634506    0.058154    11.00000    0.06840    0.04614 =
         0.06017    0.00110   -0.00721   -0.00588
C1    2    0.717238   -0.174784    0.837048    11.00000    0.06712    0.05972 =
         0.04461    0.01008   -0.00994   -0.01439
C1A   2    0.689644   -0.098076    0.842610    11.00000    0.09005    0.07799 =
         0.10117   -0.03782    0.01310   -0.03689
AFIX  33
H1A   3    0.666817   -0.076115    0.805219    11.00000   -1.20000
H1B   3    0.732226   -0.086254    0.848798    11.00000   -1.20000
H1C   3    0.652420   -0.083299    0.877333    11.00000   -1.20000
AFIX   0
C1B   2    0.647484   -0.190178    0.832210    11.00000    0.09535    0.08225 =
         0.05965   -0.00093    0.01435   -0.05396
AFIX  33
H1D   3    0.662173   -0.238638    0.830626    11.00000   -1.20000
H1E   3    0.623286   -0.168917    0.795115    11.00000   -1.20000
H1F   3    0.612372   -0.172824    0.867795    11.00000   -1.20000
AFIX   0
DFIX 1.480 C2 C3
C2    2    0.750222   -0.202546    0.895418    11.00000    0.11540    0.18218 =
         0.04776    0.00043   -0.00384    0.01369
AFIX  23
H2A   3    0.771989   -0.171686    0.908621    11.00000   -1.20000
H2B   3    0.707684   -0.198706    0.925267    11.00000   -1.20000
AFIX   0
C3    2    0.804355   -0.267141    0.902998    11.00000    0.13815    0.12430 =
         0.07363    0.02294    0.00627    0.02575
AFIX  23
H3A   3    0.779149   -0.299002    0.906165    11.00000   -1.20000
H3B   3    0.827207   -0.269713    0.941930    11.00000   -1.20000
AFIX   0
C4    2    0.864628   -0.288394    0.853712    11.00000    0.07571    0.07229 =
         0.08754   -0.00097   -0.00997   -0.03792
AFIX  23
H4A   3    0.880872   -0.337179    0.849050    11.00000   -1.20000
H4B   3    0.907917   -0.280539    0.866721    11.00000   -1.20000
AFIX   0
C5    2    0.846137   -0.254899    0.791676    11.00000    0.07241    0.05124 =
         0.05961    0.00439   -0.01275   -0.01766
C5A   2    0.896582   -0.301844    0.740650    11.00000    0.06461    0.05698 =
         0.08907   -0.01070   -0.00535   -0.01082
AFIX  33
H5A   3    0.909217   -0.275129    0.707703    11.00000   -1.20000
H5B   3    0.869620   -0.326529    0.724700    11.00000   -1.20000
H5C   3    0.942706   -0.333464    0.757385    11.00000   -1.20000
AFIX   0
C6    2    0.774401   -0.203982    0.783377    11.00000    0.04975    0.05488 =
         0.06536   -0.00570    0.00274   -0.01732
C7    2    0.760495   -0.179813    0.722254    11.00000    0.05529    0.07327 =
         0.05292   -0.01065   -0.00614   -0.02508
AFIX  43
H7    3    0.799607   -0.203015    0.692813    11.00000   -1.20000
AFIX   0
C8    2    0.698640   -0.127310    0.697728    11.00000    0.05379    0.04398 =
         0.06021   -0.00375   -0.00053   -0.02742
AFIX  43
H8    3    0.655841   -0.105064    0.724431    11.00000   -1.20000
AFIX   0
C9    2    0.696902   -0.106097    0.635823    11.00000    0.05873    0.02643 =
         0.06461    0.00157    0.00428   -0.01062
C9A   2    0.757657   -0.148350    0.588021    11.00000    0.06316    0.04537 =
         0.05586   -0.00120   -0.00639   -0.02214
AFIX  33
H9A   3    0.755909   -0.192649    0.586471    11.00000   -1.20000
H9B   3    0.807171   -0.153106    0.599314    11.00000   -1.20000
H9C   3    0.748431   -0.126098    0.547957    11.00000   -1.20000
AFIX   0
C10   2    0.632537   -0.051680    0.616854    11.00000    0.07298    0.04616 =
         0.05417    0.00520    0.01066   -0.02984
AFIX  43
H10   3    0.592061   -0.033448    0.646704    11.00000   -1.20000
AFIX   0
C11   2    0.622712   -0.021605    0.557078    11.00000    0.05546    0.04441 =
         0.08144   -0.01766    0.01282   -0.02547
AFIX  43
H11   3    0.664054   -0.039933    0.527985    11.00000   -1.20000
AFIX   0
C12   2    0.558660    0.032552    0.535353    11.00000    0.05083    0.03660 =
         0.08136   -0.00279   -0.00218   -0.00910
AFIX  43
H12   3    0.517230    0.050845    0.564375    11.00000   -1.20000
AFIX   0
C13   2    0.549423    0.061610    0.477534    11.00000    0.08455    0.04243 =
         0.04071    0.00622   -0.00744   -0.03496
C13A  2    0.608282    0.029013    0.425534    11.00000    0.07388    0.04357 =
         0.05447   -0.00058    0.00730   -0.02465
AFIX  33
H13A  3    0.610673   -0.016072    0.419350    11.00000   -1.20000
H13B  3    0.657384    0.026343    0.435922    11.00000   -1.20000
H13C  3    0.594425    0.055926    0.388080    11.00000   -1.20000
AFIX   0
C14   2    0.482715    0.116736    0.464372    11.00000    0.05761    0.03800 =
         0.07342   -0.00631    0.00234   -0.01310
AFIX  43
H14   3    0.445577    0.131270    0.497303    11.00000   -1.20000
AFIX   0
C15   2    0.464424    0.152189    0.410079    11.00000    0.06622    0.04514 =
         0.04875    0.00389   -0.01637   -0.02943
AFIX  43
H15   3    0.499458    0.137261    0.375836    11.00000   -1.20000
AFIX   0
C16   2    0.397469    0.209128    0.401399    11.00000    0.04520    0.04459 =
         0.06707    0.00244   -0.00514   -0.01333
AFIX  43
H16   3    0.364270    0.225964    0.436341    11.00000   -1.20000
AFIX   0
C17   2    0.376655    0.241854    0.346945    11.00000    0.07202    0.04899 =
         0.06526   -0.00219   -0.00672   -0.03062
AFIX  43
H17   3    0.409461    0.223389    0.312186    11.00000   -1.20000
AFIX   0
C18   2    0.310508    0.301291    0.336183    11.00000    0.06480    0.04928 =
         0.05685    0.00297   -0.01478   -0.01459
C18A  2    0.249604    0.324862    0.387275    11.00000    0.07051    0.04649 =
         0.08451    0.00017   -0.01370   -0.01570
AFIX  33
H18A  3    0.269928    0.335486    0.422561    11.00000   -1.20000
H18B  3    0.231251    0.289494    0.398651    11.00000   -1.20000
H18C  3    0.208164    0.364880    0.373725    11.00000   -1.20000
AFIX   0
C19   2    0.295474    0.329986    0.276022    11.00000    0.08373    0.05803 =
         0.05158   -0.00612   -0.01238   -0.03369
AFIX  43
H19   3    0.331271    0.307191    0.244259    11.00000   -1.20000
AFIX   0
C20   2    0.233990    0.388091    0.257722    11.00000    0.06131    0.04629 =
         0.07438   -0.00084   -0.01218   -0.01418
AFIX  43
H20   3    0.198317    0.412384    0.288935    11.00000   -1.20000
AFIX   0
C21   2    0.221630    0.412201    0.198846    11.00000    0.06280    0.05866 =
         0.06715    0.01004   -0.01560   -0.03481
AFIX  43
H21   3    0.257967    0.388199    0.167894    11.00000   -1.20000
AFIX   0
C22   2    0.160354    0.469033    0.179850    11.00000    0.04238    0.05304 =
         0.06459    0.00908   -0.00472   -0.01179
C22A  2    0.093898    0.501835    0.226054    11.00000    0.06673    0.04480 =
         0.08214    0.00534   -0.01956   -0.01433
AFIX  33
H22A  3    0.111102    0.516732    0.260777    11.00000   -1.20000
H22B  3    0.072133    0.469417    0.240220    11.00000   -1.20000
H22C  3    0.055899    0.540362    0.206755    11.00000   -1.20000
AFIX   0
C23   2    0.156916    0.486779    0.117365    11.00000    0.07543    0.05398 =
         0.05679    0.00305    0.00599   -0.03313
AFIX  43
H23   3    0.195478    0.458009    0.090368    11.00000   -1.20000
AFIX   0
C24   2    0.099581    0.545323    0.090104    11.00000    0.05951    0.04340 =
         0.06427   -0.00747   -0.01013   -0.01878
AFIX  43
H24   3    0.065435    0.575774    0.118628    11.00000   -1.20000
AFIX   0
C25   2    0.086533    0.564149    0.028089    11.00000    0.06883    0.05788 =
         0.05658   -0.01621   -0.01011   -0.00752
C26   2    0.034516    0.627979    0.017236    11.00000    0.09885    0.05077 =
         0.05749   -0.00806   -0.02185   -0.00630
C26A  2   -0.031255    0.664997    0.062408    11.00000    0.07133    0.05283 =
         0.09032   -0.00793   -0.01020   -0.00829
AFIX  33
H26A  3   -0.012160    0.671860    0.100050    11.00000   -1.20000
H26B  3   -0.061809    0.638485    0.071495    11.00000   -1.20000
H26C  3   -0.062002    0.708404    0.044670    11.00000   -1.20000
AFIX   0
C27   2    0.016279    0.653550   -0.045775    11.00000    0.10218    0.07470 =
         0.08705   -0.01997   -0.03403    0.00497
AFIX  23
H27A  3    0.005115    0.702070   -0.047575    11.00000   -1.20000
H27B  3   -0.029642    0.647644   -0.055058    11.00000   -1.20000
AFIX   0
C28   2    0.078046    0.619638   -0.094435    11.00000    0.18622    0.09976 =
         0.05363    0.00201   -0.02244   -0.03020
AFIX  23
H28A  3    0.123029    0.629001   -0.089106    11.00000   -1.20000
H28B  3    0.060974    0.635535   -0.135534    11.00000   -1.20000
AFIX   0
C29   2    0.095722    0.543846   -0.085918    11.00000    0.14533    0.09400 =
         0.05789   -0.01601    0.00377   -0.02803
AFIX  23
H29A  3    0.130423    0.519582   -0.120203    11.00000   -1.20000
H29B  3    0.048789    0.536331   -0.086870    11.00000   -1.20000
AFIX   0
C30   2    0.132185    0.514716   -0.024032    11.00000    0.08587    0.05955 =
         0.06730   -0.00695    0.00459   -0.02380
C30A  2    0.216893    0.503812   -0.027933    11.00000    0.09256    0.06393 =
         0.08690   -0.01966    0.02801   -0.02587
AFIX  33
H30A  3    0.243911    0.473317   -0.061009    11.00000   -1.20000
H30B  3    0.238235    0.484484    0.010677    11.00000   -1.20000
H30C  3    0.221611    0.546804   -0.035912    11.00000   -1.20000
AFIX   0
C30B  2    0.122328    0.447839   -0.012627    11.00000    0.07924    0.07124 =
         0.09804   -0.03490    0.00125   -0.02828
AFIX  33
H30D  3    0.142566    0.427742    0.026138    11.00000   -1.20000
H30E  3    0.149242    0.417369   -0.045746    11.00000   -1.20000
H30F  3    0.068924    0.455980   -0.011036    11.00000   -1.20000
AFIX   0

C31   2    0.999725   -0.135867    0.702292    11.00000    0.07386    0.07437 =
         0.07661    0.01903   -0.00863   -0.04438
C31A  2    0.971878   -0.159813    0.647980    11.00000    0.07788    0.05776 =
         0.09459   -0.01200    0.02421   -0.01806
AFIX  33
H31A  3    0.964122   -0.200826    0.659877    11.00000   -1.20000
H31B  3    1.009416   -0.168702    0.613356    11.00000   -1.20000
H31C  3    0.924488   -0.125053    0.636367    11.00000   -1.20000
AFIX   0
C31B  2    1.023190   -0.076066    0.682426    11.00000    0.07768    0.09017 =
         0.08443    0.01698   -0.00153   -0.05326
AFIX  33
H31D  3    0.979514   -0.038118    0.668847    11.00000   -1.20000
H31E  3    1.062382   -0.089812    0.648985    11.00000   -1.20000
H31F  3    1.042334   -0.062903    0.717033    11.00000   -1.20000
AFIX   0
C32   2    1.073574   -0.192881    0.721159    11.00000    0.08505    0.07375 =
         0.10060    0.03717   -0.01713   -0.03711
AFIX  23
H32A  3    1.105366   -0.213373    0.684202    11.00000   -1.20000
H32B  3    1.101648   -0.174029    0.744549    11.00000   -1.20000
AFIX   0
C33   2    1.056908   -0.245560    0.759341    11.00000    0.07677    0.11577 =
         0.10564    0.03176   -0.02208   -0.02747
AFIX  23
H33A  3    1.104055   -0.284275    0.766496    11.00000   -1.20000
H33B  3    1.024221   -0.261267    0.738092    11.00000   -1.20000
AFIX   0
C34   2    1.017483   -0.214691    0.820108    11.00000    0.09058    0.08963 =
         0.09353    0.07328   -0.03977   -0.03786
AFIX  23
H34A  3    1.002061   -0.247504    0.844206    11.00000   -1.20000
H34B  3    1.053370   -0.205143    0.843331    11.00000   -1.20000
AFIX   0
C35   2    0.949253   -0.150886    0.812258    11.00000    0.09539    0.09323 =
         0.06615    0.01955   -0.03103   -0.05852
C35A  2    0.911381   -0.118809    0.873230    11.00000    0.12591    0.11586 =
         0.05538    0.00268   -0.00154   -0.06919
AFIX  33
H35A  3    0.856801   -0.101382    0.871640    11.00000   -1.20000
H35B  3    0.926636   -0.082140    0.880771    11.00000   -1.20000
H35C  3    0.926560   -0.152454    0.906153    11.00000   -1.20000
AFIX   0
C36   2    0.939214   -0.116380    0.757178    11.00000    0.06445    0.06129 =
         0.06284    0.00558   -0.01071   -0.02416
C37   2    0.871189   -0.059448    0.751411    11.00000    0.07257    0.07615 =
         0.04813    0.00794   -0.00745   -0.04285
AFIX  43
H37   3    0.841029   -0.045422    0.788325    11.00000   -1.20000
AFIX   0
C38   2    0.841355   -0.020258    0.698846    11.00000    0.05121    0.06203 =
         0.07243   -0.02638    0.00392   -0.01075
AFIX  43
H38   3    0.871835   -0.032185    0.661826    11.00000   -1.20000
AFIX   0
C39   2    0.771112    0.034740    0.695368    11.00000    0.08980    0.04263 =
         0.05041    0.00087   -0.00861   -0.03393
C39A  2    0.723030    0.066587    0.753652    11.00000    0.10485    0.06473 =
         0.06221   -0.01093   -0.00482   -0.04286
AFIX  33
H39A  3    0.750291    0.085952    0.776624    11.00000   -1.20000
H39B  3    0.712602    0.032264    0.778829    11.00000   -1.20000
H39C  3    0.675682    0.101757    0.742497    11.00000   -1.20000
AFIX   0
C40   2    0.751019    0.070498    0.638807    11.00000    0.05326    0.05890 =
         0.06094   -0.01286    0.00482   -0.02699
AFIX  43
H40   3    0.787792    0.056927    0.605535    11.00000   -1.20000
AFIX   0
C41   2    0.683458    0.123015    0.627197    11.00000    0.04444    0.05868 =
         0.05148   -0.00545    0.00000   -0.02306
AFIX  43
H41   3    0.645608    0.136151    0.659731    11.00000   -1.20000
AFIX   0
C42   2    0.666457    0.158592    0.570675    11.00000    0.04095    0.05470 =
         0.05796   -0.01560    0.00543   -0.01448
AFIX  43
H42   3    0.704685    0.145338    0.538431    11.00000   -1.20000
AFIX   0
C43   2    0.598055    0.211900    0.557726    11.00000    0.05977    0.04583 =
         0.08621   -0.02275    0.00335   -0.03157
C43A  2    0.534282    0.242346    0.606784    11.00000    0.08891    0.04153 =
         0.05630   -0.01270   -0.00043   -0.02209
AFIX  33
H43A  3    0.551806    0.261500    0.638395    11.00000   -1.20000
H43B  3    0.518350    0.207498    0.624973    11.00000   -1.20000
H43C  3    0.491876    0.277525    0.588383    11.00000   -1.20000
AFIX   0
C44   2    0.589368    0.244919    0.496976    11.00000    0.05099    0.04571 =
         0.06124    0.00115    0.00009   -0.00807
AFIX  43
H44   3    0.630568    0.229210    0.467363    11.00000   -1.20000
AFIX   0
C45   2    0.525026    0.297281    0.480455    11.00000    0.05872    0.06120 =
         0.06109   -0.00949   -0.01240   -0.02564
AFIX  43
H45   3    0.484259    0.313912    0.510334    11.00000   -1.20000
AFIX   0
C46   2    0.515996    0.328894    0.418977    11.00000    0.06859    0.03919 =
         0.07136   -0.00868   -0.00399   -0.02319
AFIX  43
H46   3    0.556796    0.310199    0.389494    11.00000   -1.20000
AFIX   0
C47   2    0.455565    0.381896    0.399995    11.00000    0.05659    0.03404 =
         0.07609    0.00794   -0.00043   -0.01091
AFIX  43
H47   3    0.415344    0.401848    0.429653    11.00000   -1.20000
AFIX   0
C48   2    0.446495    0.411422    0.337617    11.00000    0.06708    0.03485 =
         0.06507    0.00867   -0.00581   -0.00573
C48A  2    0.513861    0.386053    0.292084    11.00000    0.07558    0.05655 =
         0.07477    0.01636   -0.00720   -0.00553
AFIX  33
H48A  3    0.533469    0.421013    0.283079    11.00000   -1.20000
H48B  3    0.498950    0.374254    0.254510    11.00000   -1.20000
H48C  3    0.552788    0.346465    0.309179    11.00000   -1.20000
AFIX   0
C49   2    0.383992    0.466051    0.322675    11.00000    0.06018    0.02974 =
         0.08444    0.00608    0.00168   -0.01591
AFIX  43
H49   3    0.346743    0.486104    0.354461    11.00000   -1.20000
AFIX   0
C50   2    0.370990    0.494892    0.262687    11.00000    0.05590    0.03964 =
         0.10362   -0.00824    0.01438   -0.01978
AFIX  43
H50   3    0.408790    0.473464    0.231688    11.00000   -1.20000
AFIX   0
C51   2    0.309349    0.550950    0.243757    11.00000    0.05921    0.03115 =
         0.05960    0.00435   -0.00888   -0.01303
AFIX  43
H51   3    0.270803    0.574232    0.273570    11.00000   -1.20000
AFIX   0
C52   2    0.301757    0.574957    0.180922    11.00000    0.05140    0.04674 =
         0.06940   -0.00704   -0.00165   -0.02179
C52A  2    0.369405    0.544941    0.133773    11.00000    0.06410    0.06115 =
         0.08786   -0.00568    0.01474   -0.00657
AFIX  33
H52A  3    0.391489    0.577910    0.122913    11.00000   -1.20000
H52B  3    0.352485    0.533107    0.097210    11.00000   -1.20000
H52C  3    0.407058    0.504809    0.151353    11.00000   -1.20000
AFIX   0
C53   2    0.237502    0.631137    0.164471    11.00000    0.04502    0.04605 =
         0.06042    0.00458   -0.00046   -0.00465
AFIX  43
H53   3    0.201927    0.654584    0.196101    11.00000   -1.20000
AFIX   0
C54   2    0.223486    0.654032    0.104278    11.00000    0.05437    0.06247 =
         0.07394   -0.02324    0.00651   -0.01646
AFIX  43
H54   3    0.257562    0.625856    0.074230    11.00000   -1.20000
AFIX   0
C55   2    0.166389    0.712807    0.080420    11.00000    0.05332    0.07378 =
         0.05582   -0.00025   -0.00412   -0.01004
C56   2    0.161288    0.716527    0.017374    11.00000    0.09494    0.05466 =
         0.07242   -0.00106   -0.00550   -0.01736
C56A  2    0.228170    0.680579   -0.029598    11.00000    0.10227    0.10893 =
         0.07083    0.00366    0.01338   -0.02206
AFIX  33
H56A  3    0.247167    0.632233   -0.021595    11.00000   -1.20000
H56B  3    0.268246    0.696531   -0.025853    11.00000   -1.20000
H56C  3    0.211147    0.690371   -0.070879    11.00000   -1.20000
AFIX   0
C57   2    0.104554    0.774204   -0.015440    11.00000    0.13362    0.05827 =
         0.08702    0.00380    0.01522   -0.04747
AFIX  23
H57A  3    0.085928    0.757015   -0.048362    11.00000   -1.20000
H57B  3    0.128753    0.803764   -0.034226    11.00000   -1.20000
AFIX   0
C58   2    0.038679    0.814234    0.028502    11.00000    0.08761    0.06025 =
         0.08111    0.00724   -0.00819   -0.00200
AFIX  23
H58A  3    0.005430    0.855399    0.007881    11.00000   -1.20000
H58B  3    0.009087    0.787308    0.042273    11.00000   -1.20000
AFIX   0
C59   2    0.069411    0.831929    0.082062    11.00000    0.09476    0.08163 =
         0.06326   -0.00183   -0.01260    0.01738
AFIX  23
H59A  3    0.027442    0.862615    0.108377    11.00000   -1.20000
H59B  3    0.102198    0.855639    0.067380    11.00000   -1.20000
AFIX   0
C60   2    0.114693    0.769386    0.119947    11.00000    0.07306    0.05459 =
         0.05767   -0.00379    0.00161   -0.00693
C60A  2    0.163430    0.793777    0.158255    11.00000    0.09412    0.04255 =
         0.11600   -0.00627   -0.01040   -0.02185
AFIX  33
H60A  3    0.193190    0.757076    0.184762    11.00000   -1.20000
H60B  3    0.130423    0.831439    0.183191    11.00000   -1.20000
H60C  3    0.197028    0.808006    0.130669    11.00000   -1.20000
AFIX   0
C60B  2    0.059313    0.749819    0.163268    11.00000    0.06527    0.05129 =
         0.07154   -0.01003   -0.00358   -0.00049
AFIX  33
H60D  3    0.027041    0.788457    0.187414    11.00000   -1.20000
H60E  3    0.087424    0.713148    0.190535    11.00000   -1.20000
H60F  3    0.028343    0.735437    0.139336    11.00000   -1.20000
AFIX   0

MOLE 2
B1    4    0.829073   -0.073161    0.275109    11.00000    0.05087    0.03489 =
         0.06866   -0.01191    0.01399   -0.01208
C1X   2    0.810593   -0.140769    0.290330    11.00000    0.04293    0.04344 =
         0.06639    0.00015   -0.00051   -0.00683
C2X   2    0.754595   -0.140002    0.334326    11.00000    0.05344    0.03488 =
         0.09375   -0.01382    0.01234   -0.01886
AFIX  43
H2X   3    0.725004   -0.099391    0.354170    11.00000   -1.20000
AFIX   0
C3X   2    0.740576   -0.197183    0.350199    11.00000    0.06033    0.05320 =
         0.07988   -0.02046    0.02357   -0.02156
C4X   2    0.785311   -0.258611    0.323910    11.00000    0.09790    0.03752 =
         0.10131   -0.01097    0.02375   -0.03110
AFIX  43
H4X   3    0.777242   -0.298215    0.334965    11.00000   -1.20000
AFIX   0
C5X   2    0.842244   -0.258764    0.280737    11.00000    0.06173    0.04731 =
         0.09668   -0.02013    0.03344   -0.02246
C6X   2    0.854541   -0.202079    0.265499    11.00000    0.05462    0.04681 =
         0.09012   -0.00306    0.02293   -0.02092
AFIX  43
H6X   3    0.894903   -0.204839    0.236683    11.00000   -1.20000
AFIX   0
C7X   2    0.681701   -0.195577    0.396327    11.00000    0.06257    0.05323 =
         0.12086   -0.00290    0.03146   -0.02592
F7A   5    0.622822   -0.133730    0.397610    11.00000    0.11501    0.07971 =
         0.20005   -0.03023    0.09746   -0.02849
F7B   5    0.648282   -0.235220    0.390362    11.00000    0.08276    0.09342 =
         0.15835   -0.00735    0.04441   -0.04917
F7C   5    0.703728   -0.204951    0.452164    11.00000    0.11898    0.20127 =
         0.07717   -0.00029    0.02473   -0.08465
C8X   2    0.892042   -0.324397    0.252673    11.00000    0.10582    0.04796 =
         0.11025   -0.00262    0.03884   -0.01908
F8A   5    0.951707   -0.325629    0.223179    11.00000    0.10466    0.05536 =
         0.17445   -0.03093    0.07427   -0.01940
F8B   5    0.908774   -0.375385    0.292239    11.00000    0.18595    0.05047 =
         0.19312    0.00766    0.08524   -0.00757
F8C   5    0.855023   -0.340610    0.209425    11.00000    0.17379    0.14178 =
         0.25695   -0.13416    0.03467   -0.04944
C9X   2    0.858344   -0.067411    0.204367    11.00000    0.04790    0.04916 =
         0.05721    0.00218   -0.00800   -0.00711
C10X  2    0.828967   -0.085953    0.156394    11.00000    0.06001    0.06364 =
         0.07454   -0.00487    0.01929   -0.01311
AFIX  43
H10X  3    0.797786   -0.109996    0.166502    11.00000   -1.20000
AFIX   0
C11X  2    0.840663   -0.073057    0.098350    11.00000    0.07819    0.08685 =
         0.05700   -0.00974   -0.00895   -0.02264
C12X  2    0.882338   -0.034531    0.082838    11.00000    0.06709    0.06463 =
         0.07292    0.00551    0.00526    0.00559
AFIX  43
H12X  3    0.890358   -0.023088    0.041387    11.00000   -1.20000
AFIX   0
C13X  2    0.911177   -0.013566    0.126461    11.00000    0.08911    0.04281 =
         0.11469   -0.00588    0.02012   -0.02990
C14X  2    0.900035   -0.031002    0.187566    11.00000    0.05546    0.05095 =
         0.06145   -0.00530    0.02164   -0.00803
AFIX  43
H14X  3    0.922197   -0.016995    0.217920    11.00000   -1.20000
AFIX   0
C15X  2    0.805827   -0.096134    0.047245    11.00000    0.11201    0.11907 =
         0.07141   -0.00484    0.00054   -0.01991
F15A  5    0.736734   -0.087108    0.063174    11.00000    0.10174    0.25851 =
         0.10136   -0.04566   -0.00610   -0.05760
F15B  5    0.802572   -0.058982   -0.002773    11.00000    0.24538    0.21422 =
         0.08855    0.01675   -0.05902   -0.06978
F15C  5    0.845476   -0.155317    0.032046    11.00000    0.14632    0.10622 =
         0.16090   -0.03635   -0.04116   -0.01579
SIMU C16X > F16C
DELU C16X > F16C
C16X  2    0.957299    0.027940    0.112519    11.00000    0.13519    0.08260 =
         0.13287   -0.01658    0.06568   -0.04828
F16A  5    0.929574    0.085897    0.135230    11.00000    0.16934    0.06406 =
         0.19073   -0.01055    0.04988   -0.05569
F16B  5    0.976132    0.033906    0.057334    11.00000    0.43069    0.25838 =
         0.13676   -0.03224    0.11653   -0.26462
F16C  5    1.024934   -0.000865    0.132669    11.00000    0.12771    0.11383 =
         0.38040    0.07494    0.03657   -0.06393
C17X  2    0.754972   -0.002302    0.281946    11.00000    0.06110    0.05214 =
         0.06319    0.00095    0.00835   -0.01983
C18X  2    0.759549    0.055331    0.298866    11.00000    0.05914    0.04412 =
         0.06898   -0.00472    0.02231   -0.01647
AFIX  43
H18X  3    0.805479    0.053151    0.312515    11.00000   -1.20000
AFIX   0
C19X  2    0.699732    0.117236    0.296977    11.00000    0.06112    0.04603 =
         0.09486   -0.00732    0.03252   -0.00830
C20X  2    0.631717    0.121534    0.277042    11.00000    0.05769    0.07892 =
         0.08161    0.01290    0.01059    0.00127
AFIX  43
H20X  3    0.590424    0.163376    0.275596    11.00000   -1.20000
AFIX   0
C21X  2    0.625223    0.063657    0.259307    11.00000    0.06561    0.05953 =
         0.08365    0.00248    0.01727   -0.00571
C22X  2    0.685637    0.003696    0.261489    11.00000    0.05571    0.05996 =
         0.06829   -0.00891   -0.00300   -0.02265
AFIX  43
H22X  3    0.680662   -0.035290    0.248756    11.00000   -1.20000
AFIX   0
C23X  2    0.712538    0.177035    0.314404    11.00000    0.12685    0.02863 =
         0.15281   -0.01115    0.04048   -0.01346
F23A  5    0.650662    0.230790    0.319664    11.00000    0.09670    0.05192 =
         0.28218   -0.02687    0.05170   -0.00802
F23B  5    0.762243    0.187786    0.283471    11.00000    0.12614    0.05364 =
         0.30215   -0.03716    0.11860   -0.04637
F23C  5    0.730850    0.170808    0.372041    11.00000    0.19351    0.10906 =
         0.21922   -0.06484   -0.00621   -0.05435
C24X  2    0.553035    0.067194    0.236712    11.00000    0.04535    0.09269 =
         0.17993   -0.01327   -0.03138    0.00302
F24A  5    0.509371    0.131432    0.225922    11.00000    0.15119    0.12487 =
         0.39384   -0.01076   -0.16079    0.00537
F24B  5    0.560502    0.035873    0.187283    11.00000    0.11673    0.18579 =
         0.08367   -0.01865   -0.01142   -0.05644
F24C  5    0.515380    0.046719    0.275148    11.00000    0.08407    0.37493 =
         0.12112   -0.08000    0.02529   -0.11882
C25X  2    0.889156   -0.077715    0.324262    11.00000    0.05981    0.02639 =
         0.05983    0.00601   -0.00162   -0.01513
C26X  2    0.967884   -0.111504    0.312024    11.00000    0.04686    0.04786 =
         0.05633    0.00275   -0.00420   -0.02137
AFIX  43
H26X  3    0.986710   -0.130112    0.273067    11.00000   -1.20000
AFIX   0
C27X  2    1.018384   -0.118082    0.355837    11.00000    0.04817    0.04620 =
         0.09658   -0.01232    0.01183   -0.01440
C28X  2    0.996004   -0.091131    0.413744    11.00000    0.07310    0.04966 =
         0.09543   -0.00465    0.01178   -0.02635
AFIX  43
H28X  3    1.030736   -0.095484    0.443049    11.00000   -1.20000
AFIX   0
C29X  2    0.918068   -0.056999    0.425475    11.00000    0.06583    0.05268 =
         0.07251    0.00691   -0.00204   -0.02542
C30X  2    0.867394   -0.051506    0.383409    11.00000    0.06268    0.06842 =
         0.06675   -0.01048    0.01560   -0.02833
AFIX  43
H30X  3    0.815445   -0.029072    0.394682    11.00000   -1.20000
AFIX   0
C31X  2    1.101439   -0.154105    0.337275    11.00000    0.06195    0.08556 =
         0.09213    0.00339   -0.02178   -0.02832
F31A  5    1.116037   -0.213768    0.315278    11.00000    0.05195    0.06531 =
         0.16766   -0.03103    0.01545   -0.00556
F31B  5    1.125282   -0.120755    0.294726    11.00000    0.07723    0.11323 =
         0.14157   -0.03378    0.04173   -0.05509
F31C  5    1.142398   -0.162445    0.383348    11.00000    0.07340    0.16440 =
         0.11399   -0.01883   -0.01483   -0.02603
C32X  2    0.889418   -0.023551    0.484566    11.00000    0.10195    0.09662 =
         0.05432   -0.00724   -0.00460   -0.01624
F32A  5    0.837941   -0.042472    0.512482    11.00000    0.24719    0.28171 =
         0.11441   -0.11705    0.11159   -0.21105
F32B  5    0.864801    0.037905    0.484977    11.00000    0.27514    0.08039 =
         0.08704   -0.02337    0.02964   -0.01756
F32C  5    0.940623   -0.038194    0.525752    11.00000    0.16038    0.23481 =
         0.07932   -0.04010    0.00491   -0.04452

MOLE 2
B2    4    0.370551    0.395246    0.755696    11.00000    0.06469    0.11633 =
         0.06353   -0.02088    0.02318   -0.04358
C33X  2    0.452861    0.384665    0.718439    11.00000    0.08718    0.05403 =
         0.08492   -0.02769    0.03014   -0.03605
C34X  2    0.520293    0.342330    0.740320    11.00000    0.07152    0.04130 =
         0.07698   -0.01246    0.00807   -0.01914
AFIX  43
H34X  3    0.520068    0.315520    0.775754    11.00000   -1.20000
AFIX   0
C35X  2    0.588829    0.338319    0.711155    11.00000    0.05929    0.04106 =
         0.12043   -0.03097   -0.00750   -0.01338
C36X  2    0.589873    0.374291    0.658915    11.00000    0.08564    0.05384 =
         0.09112   -0.00418    0.02161   -0.04817
AFIX  43
H36X  3    0.636580    0.369305    0.638050    11.00000   -1.20000
AFIX   0
C37X  2    0.524621    0.417630    0.635878    11.00000    0.07329    0.04663 =
         0.09720   -0.00356   -0.01039   -0.02772
C38X  2    0.457241    0.421865    0.666435    11.00000    0.08006    0.05762 =
         0.08341   -0.02651    0.02592   -0.03594
AFIX  43
H38X  3    0.411834    0.451895    0.650758    11.00000   -1.20000
AFIX   0
C39X  2    0.523546    0.456883    0.578299    11.00000    0.09527    0.05465 =
         0.12815   -0.00202    0.02043   -0.04289
F39A  5    0.474488    0.520147    0.581980    11.00000    0.10186    0.06375 =
         0.14694    0.01331   -0.00985   -0.04538
F39B  5    0.589984    0.458111    0.559461    11.00000    0.11311    0.09392 =
         0.11344   -0.01625    0.03329   -0.05576
F39C  5    0.500080    0.431289    0.533387    11.00000    0.23544    0.12313 =
         0.10122    0.00998   -0.02669   -0.12814
C40X  2    0.657805    0.289644    0.738685    11.00000    0.07830    0.07340 =
         0.10923   -0.03336    0.00586   -0.03812
F40A  5    0.720783    0.296835    0.715402    11.00000    0.06543    0.07500 =
         0.16536   -0.01197    0.01407   -0.01507
F40B  5    0.668201    0.226852    0.730770    11.00000    0.12436    0.04243 =
         0.24098   -0.01974   -0.07552   -0.01659
F40C  5    0.657696    0.295945    0.798878    11.00000    0.09106    0.10452 =
         0.13028   -0.01122   -0.02124   -0.02961
SIMU C41X > F48C
DELU C41X > F48C
C41X  2    0.301218    0.421390    0.709457    11.00000    0.06888    0.06860 =
         0.10338   -0.01132    0.02768   -0.02742
C42X  2    0.228628    0.467249    0.731006    11.00000    0.07153    0.07042 =
         0.11029   -0.00823    0.03234   -0.03238
AFIX  43
H42X  3    0.219515    0.483634    0.771223    11.00000   -1.20000
AFIX   0
C43X  2    0.169902    0.487766    0.689903    11.00000    0.07603    0.06323 =
         0.11880    0.00133    0.02051   -0.01880
C44X  2    0.180416    0.466596    0.632941    11.00000    0.08336    0.07422 =
         0.11471    0.00795    0.01351   -0.02128
AFIX  43
H44X  3    0.139502    0.482030    0.607732    11.00000   -1.20000
AFIX   0
C45X  2    0.248780    0.423193    0.610120    11.00000    0.06110    0.05731 =
         0.11372    0.00315    0.01383   -0.00831
C46X  2    0.308559    0.400047    0.648896    11.00000    0.08063    0.05755 =
         0.10582   -0.01437    0.01769   -0.03062
AFIX  43
H46X  3    0.355806    0.368723    0.633538    11.00000   -1.20000
AFIX   0
C47X  2    0.094405    0.537699    0.716092    11.00000    0.07304    0.11965 =
         0.17572   -0.02417    0.02558   -0.02100
F47A  5    0.074104    0.522764    0.769352    11.00000    0.07567    0.25105 =
         0.11937   -0.07382    0.03862   -0.02472
F47B  5    0.039893    0.535608    0.683289    11.00000    0.08701    0.22740 =
         0.13936   -0.04598    0.02041   -0.01068
F47C  5    0.092140    0.596679    0.713098    11.00000    0.11417    0.08297 =
         0.54006   -0.08951    0.12221   -0.00657
C48X  2    0.265033    0.399261    0.548432    11.00000    0.07818    0.09708 =
         0.11351   -0.00765   -0.00203   -0.01662
F48A  5    0.222531    0.361854    0.541468    11.00000    0.12336    0.22300 =
         0.17343   -0.05926    0.00958   -0.08909
F48B  5    0.240215    0.448291    0.510161    11.00000    0.28468    0.10636 =
         0.11455    0.00403   -0.02436    0.01672
F48C  5    0.330779    0.360623    0.531356    11.00000    0.07658    0.14593 =
         0.11066   -0.03226    0.00958   -0.01540
SAME C1X > F8C
SIMU C49X > F56C
DELU C49X > F56C
C49X  2    0.372144    0.326172    0.785875    11.00000    0.06090    0.13299 =
         0.07761   -0.01605    0.01815   -0.02723
C50X  2    0.412045    0.264044    0.758136    11.00000    0.08933    0.12047 =
         0.09527   -0.01310    0.02466   -0.07359
AFIX  43
H50X  3    0.441215    0.262585    0.720935    11.00000   -1.20000
AFIX   0
C51X  2    0.409946    0.204022    0.783959    11.00000    0.07947    0.12711 =
         0.10167    0.02826   -0.00386   -0.04254
C52X  2    0.368426    0.205726    0.839697    11.00000    0.11073    0.14356 =
         0.17269    0.06461    0.05673   -0.02278
AFIX  43
H52X  3    0.364702    0.166167    0.857206    11.00000   -1.20000
AFIX   0
C53X  2    0.332331    0.267370    0.869197    11.00000    0.11647    0.15095 =
         0.17796    0.06536    0.08733    0.04654
C54X  2    0.329934    0.324470    0.839515    11.00000    0.07662    0.14660 =
         0.12655    0.05581    0.04705    0.03147
AFIX  43
H54X  3    0.297269    0.365860    0.856589    11.00000   -1.20000
AFIX   0
C55X  2    0.451690    0.142308    0.754657    11.00000    0.14223    0.11157 =
         0.17049    0.00813    0.02723   -0.08770
F55A  5    0.500099    0.095853    0.790479    11.00000    0.24437    0.14452 =
         0.19248   -0.05364   -0.02767    0.02146
F55B  5    0.497386    0.139497    0.709154    11.00000    0.27624    0.10884 =
         0.26165   -0.03552    0.14040   -0.08987
F55C  5    0.412267    0.108831    0.738907    11.00000    0.24928    0.24142 =
         0.36382   -0.04664   -0.01418   -0.18223
C56X  2    0.293123    0.271171    0.930819    11.00000    0.15443    0.14527 =
         0.17559    0.06054    0.07087    0.00651
F56A  5    0.221909    0.288402    0.927883    11.00000    0.12939    0.17631 =
         0.24508   -0.00371    0.12215   -0.05895
F56B  5    0.317413    0.213295    0.960905    11.00000    0.35405    0.13883 =
         0.26072    0.09721    0.21869    0.08172
F56C  5    0.298721    0.320238    0.968736    11.00000    0.19630    0.23731 =
         0.16536    0.03512    0.06006   -0.06438
SAME C1X > F8C
SIMU C57X > F64C
DELU C57X > F64C
AFIX  66
C57X  2    0.362241    0.461525    0.799206    11.00000    0.05943    0.15699 =
         0.10958   -0.04522    0.03657   -0.03280
C58X  2    0.395759    0.446171    0.854212    11.00000    0.06984    0.23469 =
         0.09103   -0.06395    0.04382   -0.04663
AFIX  43
H58X  3    0.417108    0.401027    0.868248    11.00000   -1.20000
AFIX  65
C59X  2    0.398041    0.496872    0.888680    11.00000    0.06402    0.22160 =
         0.13186   -0.09660    0.03320   -0.02445
C60X  2    0.366805    0.562926    0.868144    11.00000    0.09854    0.24697 =
         0.12094   -0.08209    0.06990   -0.07314
AFIX  43
H60X  3    0.368365    0.597578    0.891702    11.00000   -1.20000
AFIX  65
C61X  2    0.333287    0.578280    0.813138    11.00000    0.11758    0.16503 =
         0.13001   -0.06559    0.06193   -0.05381
C62X  2    0.331004    0.527580    0.778669    11.00000    0.10823    0.11076 =
         0.15517   -0.06526    0.05191   -0.03206
AFIX  43
H62X  3    0.308096    0.538074    0.741075    11.00000   -1.20000
AFIX   0
C63X  2    0.431538    0.485445    0.943628    11.00000    0.14071    0.22348 =
         0.12392   -0.09566    0.04720   -0.06914
F63A  5    0.489738    0.425044    0.948251    11.00000    0.16806    0.26199 =
         0.12880   -0.04964   -0.00241   -0.05531
F63B  5    0.390070    0.485279    0.991015    11.00000    0.10341    0.51820 =
         0.13181   -0.00932    0.01228   -0.08206
F63C  5    0.459294    0.533638    0.952636    11.00000    0.40188    0.33884 =
         0.31693   -0.09899   -0.06783   -0.23907
C64X  2    0.299585    0.648156    0.790617    11.00000    0.13238    0.12309 =
         0.19719   -0.09669    0.06301   -0.06799
F64A  5    0.291588    0.654473    0.731077    11.00000    0.24901    0.11236 =
         0.17581   -0.03401    0.08640   -0.07579
F64B  5    0.334805    0.685431    0.807937    11.00000    0.18763    0.21558 =
         0.45286   -0.17113    0.03154   -0.11495
F64C  5    0.228546    0.678448    0.816638    11.00000    0.12230    0.17903 =
         0.16418   -0.02480    0.04613   -0.03658

HKLF 4

REM  shelxl
REM R1 =  0.0878 for   12546 Fo > 4sig(Fo)  and  0.1524 for all   30707 data
REM   1825 parameters refined using    505 restraints

END

WGHT      0.1488      0.0000

REM No hydrogen bonds found for HTAB generation

REM Highest difference peak  2.987,  deepest hole -1.669,  1-sigma level  0.169
Q1    1   0.5779  0.1347  0.5063  11.00000  0.05    2.99
Q2    1   0.4973  0.2229  0.4303  11.00000  0.05    2.87
Q3    1   0.6598  0.0444  0.5827  11.00000  0.05    2.86
Q4    1   0.7395 -0.0420  0.6613  11.00000  0.05    2.62
Q5    1   0.4200  0.3105  0.3522  11.00000  0.05    2.41
;
_shelx_res_checksum   44976

_shelx_hkl_file
;
   0   0   4   65624    1707
   0   0   5   12100     921
   0   0   6    9038     441
   0   0  -6   10310     813
   0   0   7    1620     275
   0   0  -7    1996     306
   0   0   8     214     177
   0   0  -8     110     200
   0   0   9    9561     757
   0   0  -9    8734     830
   0   0  10     558     389
   0   0 -10     790     454
   0   0  11   12919     630
   0   0 -11   13751     719
   0   0  12   27594    1028
   0   0 -12   27454    1071
   0   0  13  113869    4486
   0   0 -13  106317    3917
   0   0  14   17622    1170
   0   0 -14   15020    1195
   0   0  15     155     215
   0   0 -15       5     404
   0   0  16       1     208
   0   0 -16      41     233
   0   0  17    1299     322
   0   0 -17    1052     355
   0   0  18       8     270
   0   0  18     483     477
   0   0 -18     254     282
   0   0  19       3     526
   0   0  19      73     285
   0   0 -19     732     494
   0   0  20       1     271
   0   0  20     273     323
   0   0 -20       1     472
   0   0  21     618     493
   0   0 -21    1302     404
   0   0 -22     246     376
   0   0  23     712     445
   0   0 -23    1150     738
   0   0  24    2029     494
   0   0  24    1197     629
   0   0 -24     863     827
   0   0  25     203     609
   0   0 -25    1426     529
   0   0  26     837     745
   0   0 -26    3274     643
   0   1 -26    1123     827
   0  -1  26     228     619
   0   1 -25     819     519
   0  -1  25    1025     480
   0  -1  25     337    1050
   0   1 -24     363     491
   0  -1  24     683     628
   0   1 -23     622     471
   0  -1  23     418     572
   0   1 -22    1013     754
   0  -1  22     387     531
   0   1 -21     630     775
   0  -1  21    1750     425
   0  -1  21    1405     915
   0   1 -20     984     424
   0  -1  20    1400     389
   0  -1  20    1201     475
   0   1 -19      60     308
   0  -1  19     146     310
   0  -1  19     283     272
   0   1 -18       3     262
   0  -1  18     163     420
   0   1 -17     769     557
   0  -1  17     671     497
   0   1 -16     360     394
   0  -1  16       1     206
   0   1 -15     868     489
   0  -1  15     469     266
   0   1 -14     183     246
   0  -1  14     176     349
   0   1 -13   19098     922
   0  -1  13   18929    1199
   0   1 -12   23619    1122
   0  -1  12   25117    1061
   0   1 -11   44791    1723
   0  -1  11   45628    1603
   0   1 -10   22181    1401
   0  -1  10   23202    1286
   0   1  -9    9240     901
   0  -1   9    8962     501
   0   1  -8     930     492
   0  -1   8     842     262
   0   1  -7    5346     709
   0   1  -5   27903    1640
   0  -1   5   28771    1518
   0   1  -4    9223     500
   0  -1   4    9523     442
   0   1   4    3441     504
   0  -1  -4    3349     310
   0   1   5     366     165
   0  -1  -5     368     169
   0   1   6    5338     325
   0  -1  -6    5337     359
   0   1   7    9770     506
   0  -1  -7    9930     517
   0   1   8    3191     289
   0   1   9      99     178
   0   1  10    1979     280
   0   1  11     709     236
   0  -1 -11     891     269
   0   1  12     235     204
   0  -1 -12      91     220
   0   1  13    2110     482
   0  -1 -13     813     528
   0   1  14   22867    1409
   0  -1 -14   21278    1484
   0   1  15    1430     551
   0  -1 -15    1817     351
   0   1  16    2408     366
   0  -1 -16    1851     360
   0   1  17     138     254
   0   1  17      78     269
   0  -1 -17     218     427
   0   1  18    1322     385
   0   1  18    1073     391
   0  -1 -18    1277     632
   0   1  19      55     293
   0   1  19     571     547
   0  -1 -19     264     290
   0   1  20      10     649
   0  -1 -20     571     329
   0   1  21     766     640
   0   1  22       2     448
   0   1  22       2     362
   0  -1 -22       2     587
   0   1  23     259     404
   0   1  23     298     500
   0  -1 -23     333     389
   0  -1 -24     571     404
   0   1  26      67     635
   0   1  26      36     391
   0   2 -26     309     414
   0  -2  26      10     507
   0   2 -25     195     683
   0  -2  25      28     482
   0   2 -24       5     799
   0  -2  24      64     976
   0   2 -23     231     403
   0  -2  23       8     822
   0   2 -22     993     468
   0  -2  22     423     558
   0   2 -21    2588     558
   0  -2  21    2307     630
   0  -2  21    2328     473
   0   2 -20     536     399
   0  -2  20     405     661
   0   2 -19       6     537
   0  -2  19     326     532
   0   2 -18     184     519
   0  -2  18     165     284
   0   2 -17     492     293
   0  -2  17      12     247
   0   2 -16     186     281
   0  -2  16     270     406
   0   2 -15       5     243
   0  -2  15      81     205
   0   2 -14     327     259
   0  -2  14     328     217
   0   2 -13      85     234
   0  -2  13     187     326
   0   2 -12    1832     371
   0  -2  12    2053     323
   0   2 -11   28708    1823
   0  -2  11   28307    1159
   0   2 -10    1208     635
   0   2  -9   14826    1173
   0   2  -8    1867     344
   0   2  -7   12325     674
   0  -2   7   12329     581
   0   2  -6      49     232
   0  -2   6      14     365
   0   2  -5     184     495
   0  -2   5      35     418
   0   2  -4     366     312
   0  -2   4     223     292
   0   2  -3    5491     370
   0  -2   3    5880     596
   0  -2  -3    1126     320
   0   2   4     757     169
   0  -2  -4     736     172
   0   2   5   26568     553
   0  -2  -5   27497     900
   0   2   6   14881     507
   0  -2  -6   14733     792
   0   2   7     266     175
   0  -2  -7     383     322
   0   2   8    3448     473
   0  -2  -8    3634     309
   0   2   9    5683     567
   0  -2  -9    5295     387
   0   2  10     932     363
   0  -2 -10     689     238
   0   2  11     401     341
   0   2  12    3211     485
   0   2  13   11706     861
   0   2  14    3842     591
   0  -2 -14    3576     408
   0   2  15   15718     805
   0   2  15   12935    1076
   0  -2 -15   11867     755
   0   2  16   18639     951
   0   2  16   15586    1266
   0  -2 -16   15046    1285
   0   2  17     830     353
   0   2  17     608     345
   0  -2 -17     593     323
   0   2  18    3848     524
   0   2  18    4374     517
   0  -2 -18    2993     467
   0   2  19      21     329
   0  -2 -19     901     447
   0   2  20     206     569
   0   2  20      91     389
   0  -2 -20     958     535
   0   2  21    1097     646
   0   2  21       3     329
   0  -2 -21       3     302
   0   2  22     753     427
   0   2  22     459     831
   0  -2 -22     879     380
   0   2  23     344     484
   0   2  23     907     420
   0  -2 -23     171     634
   0   2  24       9     704
   0   2  24     416     453
   0  -2 -24     583     387
   0   2  25      10     684
   0   2  25     119     396
   0  -2 -25      82     367
   0   2  26     207     916
   0  -2 -26    1098     788
   0   3 -26       6     426
   0  -3  26     176     503
   0   3 -25     404     424
   0  -3  25      12     837
   0   3 -24     361     534
   0  -3  24    1868     636
   0   3 -23    3970     856
   0  -3  23    7641     997
   0   3 -22   12189    1822
   0  -3  22   14277    1000
   0  -3  22   14070    2009
   0   3 -21     139     591
   0  -3  21       0     616
   0   3 -20     313     373
   0  -3  20     106     365
   0   3 -19    3097     576
   0  -3  19    3787     535
   0   3 -18     122     314
   0  -3  18     413     486
   0   3 -17       0     308
   0  -3  17     423     263
   0   3 -16    1110     355
   0  -3  16     843     296
   0   3 -15    2066     624
   0  -3  15    2048     541
   0   3 -14     401     509
   0  -3  14     582     263
   0   3 -13     222     451
   0  -3  13     213     229
   0   3 -12    2340     617
   0   3 -11     563     520
   0   3 -10  117889    5071
   0  -3  10  119129    4826
   0   3  -9  199964    7076
   0  -3   9  201079    6856
   0   3  -8    2537     389
   0  -3   8    2692     557
   0   3  -7    7475     529
   0  -3   7    7262     451
   0   3  -6    7458     967
   0  -3   6    7363     543
   0   3  -5    7294     501
   0  -3   5    8060     471
   0  -3   4    7035     497
   0   3  -3   60244    1373
   0  -3   3   60248    1326
   0  -3   2   28432     998
   0   3   0   14485     176
   0  -3   0   14630     469
   0  -3   0   14666     279
   0  -3  -1    3154     292
   0  -3  -1    3458     228
   0   3   2    5875     332
   0   3   2    5892     634
   0  -3  -2    5921     316
   0  -3  -2    5818     567
   0   3   3  361851   13023
   0   3   3  362008   12505
   0  -3  -3  366561   12615
   0   3   4  134466    4249
   0   3   4  135178    3255
   0  -3  -4  135112    3749
   0   3   5     595     291
   0   3   5     370     329
   0  -3  -5     601     330
   0   3   6    9133     683
   0   3   6    9352     621
   0  -3  -6    9338     697
   0   3   7     806     491
   0   3   7     611     185
   0  -3  -7     640     193
   0   3   8    7298     606
   0   3   8    8866     874
   0  -3  -8    7654     626
   0   3   9    5065     307
   0   3   9    4554     723
   0  -3  -9    5119     521
   0   3  10       6     418
   0   3  10      12     170
   0  -3 -10      98     183
   0   3  11     300     393
   0   3  11      62     280
   0  -3 -11      42     314
   0   3  12     657     259
   0   3  12     429     310
   0  -3 -12     589     204
   0   3  13    9580     758
   0   3  13   11842     631
   0   3  14    3107     387
   0   3  14    3388     509
   0   3  15    4871     713
   0   3  15    6487     564
   0   3  16   35174    2007
   0   3  16   41898    1684
   0  -3 -16   32373    1456
   0   3  17   39968    2323
   0   3  17   27622    2017
   0   3  18    7041     908
   0   3  18    2466     821
   0  -3 -18    1645     706
   0   3  19    1315     444
   0   3  19    1888     742
   0  -3 -19     714     358
   0   3  20       5     324
   0   3  20     436     306
   0  -3 -20       5     251
   0   3  21       1     385
   0   3  21     624     339
   0  -3 -21       1     478
   0   3  22     512     417
   0   3  22     234     404
   0  -3 -22     226     350
   0   3  23      15     718
   0   3  23     847     690
   0  -3 -23     680     370
   0   3  24      11     594
   0   3  24      31     554
   0   3  25       5     325
   0   3  25       5     639
   0  -3 -25     285     534
   0   3  26      12     463
   0   3  26      12     378
   0  -3 -26     969     391
   0   4 -25      14     652
   0  -4  25     122     463
   0   4 -24     155     664
   0  -4  24     107     471
   0   4 -23     797     482
   0  -4  23      42     876
   0   4 -22    5624     852
   0  -4  22    6619     892
   0   4 -21    7816     947
   0  -4  21    8338     964
   0   4 -20    1127     545
   0  -4  20    1913     827
   0   4 -19    4616    1060
   0  -4  19    4494     605
   0   4 -18    1596     752
   0  -4  18    1360     394
   0   4 -17     347     641
   0  -4  17    1016     532
   0   4 -16     566     551
   0  -4  16     292     284
   0   4 -15       1     402
   0  -4  15      26     203
   0   4 -14       0     471
   0   4 -13     358     473
   0   4 -12      96     421
   0   4 -11    1312     596
   0  -4  11    1419     299
   0   4 -10    4208     784
   0  -4  10    4034     648
   0   4  -9     303     302
   0  -4   9     248     258
   0   4  -8  207105    7428
   0  -4   8  201481    7917
   0   4  -7     550     329
   0  -4   7     475     292
   0  -4   6   20125     899
   0  -4   5    2154     420
   0   4  -4    2160     440
   0  -4   4    2037     403
   0   4  -3     124     252
   0  -4   2     350     272
   0  -4   0    5391     397
   0  -4   0    5561     389
   0   4   1    5048     382
   0   4   1    4693     488
   0  -4  -1    5043     477
   0  -4  -1    4584     193
   0   4   2   29216     768
   0   4   2   28459    1144
   0  -4  -2   29999    1059
   0  -4  -2   27926     708
   0   4   3  122150    4328
   0   4   3  124850    4209
   0  -4  -3  122183    4009
   0  -4  -3  128318    3995
   0   4   4   37293    1176
   0   4   4   36676    1535
   0  -4  -4   37354    1174
   0   4   5  208911    6582
   0   4   5  209938    6132
   0  -4  -5  214472    6833
   0   4   6    6053     501
   0   4   6    5223     771
   0  -4  -6    5787     310
   0   4   7    3718     253
   0   4   7    3692     658
   0  -4  -7    3556     253
   0   4   8     213     143
   0   4   8     103     230
   0  -4  -8     304     253
   0   4   9    1508     349
   0   4   9    1174     389
   0  -4  -9    1293     241
   0   4  10    8492     432
   0   4  10    9224     572
   0  -4 -10    8626     444
   0   4  11     236     244
   0   4  11     100     166
   0  -4 -11     119     287
   0   4  12    1694     228
   0   4  12    1862     312
   0  -4 -12    1101     231
   0   4  13     505     250
   0   4  13     173     298
   0  -4 -13     260     191
   0   4  14     141     332
   0   4  14    1234     444
   0  -4 -14     319     205
   0   4  15    1249     527
   0   4  15     159     398
   0   4  16    9418     973
   0   4  16    1418     696
   0   4  17   18656    1590
   0   4  17   28004    1898
   0  -4 -17   16534    1473
   0   4  18   16467    1549
   0   4  18   18923    1100
   0  -4 -18   11872     869
   0   4  19    1465     456
   0   4  19    1467     758
   0  -4 -19    1315     580
   0   4  20       0     357
   0   4  20       0     377
   0  -4 -20       0     485
   0   4  21     858     443
   0   4  21     881     423
   0  -4 -21     546     333
   0   4  22     269     374
   0   4  22     301     611
   0  -4 -22     131     490
   0   4  23      48     375
   0   4  23      41     681
   0  -4 -23     537     552
   0   4  24       6     409
   0   4  24     143     345
   0  -4 -24     239     333
   0   4  25       1     583
   0   4  25      45     457
   0  -4 -25     608     371
   0   4  26     227     422
   0   4  26       3     501
   0  -4 -26      41     562
   0  -5  25       3     880
   0  -5  24     300     813
   0  -5  23     292     482
   0  -5  23     300     329
   0   5 -22     814     755
   0  -5  22     172     452
   0   5 -21     506     642
   0  -5  21      11     639
   0   5 -20    1856     618
   0  -5  20    1633     583
   0   5 -19     645     453
   0  -5  19     656     398
   0   5 -18    1838     518
   0  -5  18    1969     792
   0   5 -17      79     352
   0  -5  17     292     300
   0   5 -16     720     370
   0  -5  16     890     522
   0   5 -15     536     341
   0   5 -14    2422     444
   0   5 -13      31     249
   0  -5  13     219     346
   0   5 -12     440     303
   0  -5  12     217     244
   0   5 -11    2054     394
   0  -5  11    2433     539
   0   5 -10    1058     618
   0  -5  10     842     301
   0  -5   9    6877     863
   0  -5   8   39336    1506
   0  -5   7   27499    1173
   0   5  -6    7765     645
   0  -5   6    7024     991
   0   5  -5    6014     895
   0  -5   5    5972     836
   0   5  -4    7926     589
   0  -5   3     968     412
   0  -5   2    4470     435
   0  -5   1   16700     610
   0  -5   0     189     180
   0  -5   0     132     169
   0   5   1    1836     333
   0   5   1    1829     469
   0  -5  -1    1647     270
   0  -5  -1    1891     306
   0   5   2   13217     753
   0   5   2   13475     530
   0  -5  -2   13059     597
   0  -5  -2   13429     776
   0   5   3    7423     496
   0   5   3    7623     449
   0  -5  -3    7638     682
   0  -5  -3    7510     419
   0   5   4   56580    2011
   0   5   4   56236    2377
   0  -5  -4   57194    1670
   0   5   5   83181    2381
   0   5   5   84443    2102
   0  -5  -5   87531    2176
   0   5   6   10739     629
   0   5   6   11770     917
   0  -5  -6   11223     635
   0   5   7   13834     742
   0   5   7   14489     688
   0  -5  -7   13895     512
   0   5   8    2460     255
   0   5   8    3285     398
   0  -5  -8    2652     259
   0   5   9     248     240
   0   5   9      58     151
   0  -5  -9      66     156
   0   5  10     535     312
   0   5  10     893     485
   0  -5 -10     635     195
   0   5  11      42     249
   0   5  11     124     389
   0  -5 -11       2     254
   0   5  12    1130     395
   0   5  12      10     147
   0  -5 -12      36     243
   0   5  13      11     153
   0   5  13     242     389
   0  -5 -13      11     152
   0   5  14     317     282
   0   5  14     403     337
   0  -5 -14     297     334
   0   5  15    2063     385
   0   5  15    1883     485
   0  -5 -15    1698     289
   0   5  16    3817     675
   0   5  16    4354     532
   0  -5 -16    3297     622
   0   5  17     114     469
   0   5  17       3     324
   0   5  18     844     579
   0   5  18     117     369
   0   5  19       5     373
   0   5  19       5     615
   0  -5 -19       5     488
   0   5  20     464     683
   0   5  20     586     662
   0  -5 -20     383     309
   0   5  21     145     611
   0   5  21     246     597
   0  -5 -21       0     466
   0   5  22     388     613
   0   5  22      16     569
   0  -5 -22       8     285
   0   5  23       5     377
   0   5  23      70     312
   0  -5 -23       5     280
   0   5  24     291     303
   0   5  24       7     395
   0  -5 -24       7     508
   0   5  25     186     450
   0   5  25      49     320
   0  -5 -25     311     352
   0   5  26      34     417
   0   5  26       2     287
   0  -5 -26     276     319
   0  -6  25     136     472
   0  -6  24     271     415
   0  -6  24      13     411
   0  -6  23     355     309
   0  -6  23     442     788
   0  -6  22      23     437
   0  -6  21      10     360
   0  -6  20     785     732
   0  -6  19   21938    1459
   0  -6  18    1201     456
   0  -6  17    3745     838
   0  -6  14     734     501
   0  -6  13     383     254
   0  -6  12      45     372
   0  -6  11      69     217
   0  -6  10    1329     532
   0  -6   9    1223     325
   0   6  -8    3242     498
   0  -6   8    2647     443
   0   6  -7   39043    1569
   0  -6   7   37904    2063
   0   6  -6  374208   15609
   0  -6   6  358721   13567
   0   6  -5   30339    1296
   0  -6   5   30396    1212
   0  -6   3    3084     414
   0  -6   1    9485     365
   0  -6   1    8721     474
   0  -6   0    8659     430
   0  -6   0    8825     459
   0   6   1      46     214
   0   6   1     104     244
   0  -6  -1     127     233
   0  -6  -1      57     210
   0   6   2     340     299
   0   6   2     280     207
   0  -6  -2     237     203
   0  -6  -2     211     235
   0   6   3     563     329
   0   6   3     353     199
   0  -6  -3     530     179
   0  -6  -3     338     280
   0   6   4    3459     352
   0   6   4    3732     304
   0  -6  -4    3351     530
   0  -6  -4    3736     273
   0   6   5   40421    1621
   0   6   5   39739    1289
   0  -6  -5   40424    1301
   0   6   6   35953    1161
   0   6   6   37064     982
   0  -6  -6   37613     967
   0   6   7  175660    6457
   0   6   7  177576    5283
   0  -6  -7  178258    5839
   0   6   8   15864    1078
   0   6   8   15278     748
   0  -6  -8   14688     520
   0   6   9     691     239
   0   6   9     113     223
   0  -6  -9     181     144
   0   6  10      22     210
   0   6  10      22     135
   0  -6 -10      25     135
   0   6  11    1071     372
   0   6  11    1874     337
   0  -6 -11    1505     370
   0   6  12     545     192
   0   6  12    1596     294
   0  -6 -12     431     310
   0   6  13     941     306
   0   6  13     939     203
   0  -6 -13     424     203
   0   6  14     227     247
   0   6  14      73     293
   0  -6 -14      10     280
   0   6  15    6645     551
   0   6  15    4572     626
   0  -6 -15    4425     595
   0   6  16    2009     562
   0   6  16    2458     441
   0  -6 -16    1943     322
   0   6  17       6     365
   0   6  17       6     460
   0  -6 -17       6     406
   0   6  18    6273    1055
   0   6  18    8870    1243
   0   6  19    3502    1106
   0   6  19    9338    1415
   0   6  20   11549    1509
   0   6  20   14498    1662
   0  -6 -20    8787    1187
   0   6  21    4548     731
   0   6  21    3968    1022
   0  -6 -21    2971     513
   0   6  22      10     457
   0   6  22      10     587
   0  -6 -22      10     505
   0   6  23     262     404
   0   6  23     301     514
   0  -6 -23      15     290
   0   6  24      12     495
   0   6  24      12     403
   0  -6 -24       3     294
   0   6  25       7     688
   0   6  25     134     489
   0   7 -25       2     861
   0  -7  25       2     539
   0   7 -24       8     781
   0  -7  24       8     457
   0  -7  24       8     768
   0  -7  23      10     241
   0  -7  23      43     394
   0  -7  22     211     428
   0  -7  21     628     741
   0  -7  20      25     365
   0  -7  19    5516     688
   0  -7  15     676     507
   0  -7  14     676     296
   0  -7  13    1196     530
   0  -7  12      63     226
   0   7 -11      20     506
   0  -7  11     293     437
   0   7 -10       4     275
   0  -7  10       5     226
   0   7  -9     375     293
   0  -7   9     179     433
   0   7  -8    4949     879
   0  -7   8    4456     469
   0   7  -7     104     307
   0  -7   7     370     288
   0  -7   6    3630     493
   0  -7   4   63224    2944
   0  -7   3    8829     975
   0  -7   1    2076     223
   0  -7   1    2257     292
   0  -7   0    6850     717
   0  -7   0    7090     411
   0   7   1   24429     792
   0   7   1   23286     817
   0  -7  -1   23617     606
   0  -7  -1   23657     759
   0   7   2    2091     354
   0   7   2    2018     262
   0  -7  -2    2268     433
   0  -7  -2    1864     272
   0   7   3     253     304
   0   7   3     284     164
   0  -7  -3     201     290
   0  -7  -3     123     224
   0   7   4    9157     456
   0   7   4    9578     424
   0  -7  -4    9342     410
   0  -7  -4    9822     408
   0   7   5    5651     324
   0   7   5    5933     640
   0  -7  -5    6202     493
   0   7   6     328     308
   0   7   6     722     246
   0  -7  -6     531     175
   0   7   7    4659     727
   0   7   7    4646     513
   0  -7  -7    4943     519
   0   7   8  106213    3594
   0   7   8  104130    3439
   0  -7  -8  105088    3160
   0   7   9   29474    1204
   0   7   9   28064     970
   0  -7  -9   28051     971
   0   7  10    3599     393
   0   7  10    3349     413
   0  -7 -10    3186     250
   0   7  11       1     420
   0   7  11     290     155
   0  -7 -11     191     152
   0   7  12    2190     563
   0   7  12    2014     362
   0  -7 -12    1213     359
   0   7  13     373     179
   0   7  13     677     453
   0  -7 -13     146     290
   0   7  14     867     577
   0   7  14    1426     243
   0  -7 -14     833     224
   0   7  15      18     448
   0   7  15       6     308
   0  -7 -15      18     289
   0   7  16     947     662
   0   7  16    1407     483
   0  -7 -16    1110     261
   0   7  17     373     427
   0   7  17     229     566
   0  -7 -17      10     380
   0   7  18    5997     609
   0   7  18    6540     682
   0  -7 -18    4105     501
   0   7  19    8445     827
   0   7  19    9764     862
   0   7  20     716     448
   0   7  20     630     400
   0   7  21    7729     871
   0   7  21   12211    1044
   0  -7 -21    5923    1113
   0   7  22    2199     507
   0   7  22    1620     650
   0  -7 -22    1683     456
   0   7  23       7     365
   0   7  23       7     268
   0  -7 -23      98     420
   0   7  24       4     451
   0   7  24       4     667
   0  -7 -24      42     274
   0   7  25       4     526
   0   7  25     172     798
   0  -7 -25     363     329
   0   8 -24      10     491
   0  -8  24      10     494
   0  -8  24     199     437
   0   8 -23     323     469
   0  -8  23      79     445
   0  -8  23     114     263
   0   8 -22     112     468
   0  -8  22     655     724
   0  -8  22     172     428
   0   8 -21       5     431
   0  -8  21     295     397
   0   8 -20     319     442
   0  -8  20      18     383
   0   8 -19     194     705
   0   8 -18     100     592
   0   8 -17    2078    1122
   0   8 -16    3433     641
   0  -8  16    1532     876
   0   8 -15       3     309
   0  -8  15     141     251
   0   8 -14    1495     427
   0  -8  14     600     573
   0   8 -13    2092     463
   0  -8  13    1300     368
   0   8 -12    4755     569
   0  -8  12    3861     702
   0   8 -11    1899     398
   0  -8  11    1417     342
   0   8 -10     338     529
   0  -8  10     117     458
   0   8  -9     651     313
   0  -8   9      80     282
   0   8  -8     668     344
   0  -8   8     874     304
   0  -8   7      18     459
   0  -8   6    6892     555
   0  -8   4    1716     480
   0  -8   3   23370     983
   0  -8   2       1     286
   0  -8   2    3367     216
   0  -8   1    5666     329
   0  -8   1    6300     707
   0  -8   0    4257     289
   0  -8   0    5311     539
   0   8   1    6771     285
   0  -8  -1    6577     280
   0  -8  -1    6515     413
   0   8   2       1     125
   0   8   2     151     296
   0  -8  -2      26     285
   0  -8  -2      50     175
   0   8   3    8705     562
   0   8   3    9329     652
   0  -8  -3    8952     452
   0  -8  -3    9207     399
   0   8   4    3493     296
   0   8   4    3614     308
   0  -8  -4    3764     266
   0  -8  -4    3856     473
   0   8   5    9262     416
   0   8   5    9207     465
   0  -8  -5    8540     393
   0   8   6     202     164
   0   8   6     674     350
   0  -8  -6     310     269
   0   8   7    5023     415
   0   8   7    5025     339
   0  -8  -7    4974     314
   0   8   8    3549     611
   0   8   8    3134     270
   0  -8  -8    2864     268
   0   8   9       7     377
   0   8   9       4     152
   0  -8  -9      66     150
   0   8  10     626     257
   0   8  10     197     289
   0  -8 -10     315     167
   0   8  11     447     271
   0   8  11     564     174
   0  -8 -11     570     175
   0   8  12     304     318
   0   8  12     780     289
   0  -8 -12     277     178
   0   8  13     175     245
   0   8  13     132     160
   0  -8 -13       3     261
   0   8  14     207     272
   0   8  14      92     180
   0  -8 -14       3     280
   0   8  15     244     261
   0   8  15       8     306
   0  -8 -15       1     159
   0   8  16    1081     470
   0   8  16    1169     393
   0  -8 -16     889     417
   0   8  17    2633     504
   0   8  17    2737     400
   0  -8 -17    2052     322
   0   8  18    3248     487
   0   8  18    4518     578
   0  -8 -18    2458     637
   0   8  19     544     381
   0   8  19     941     469
   0  -8 -19     962     311
   0   8  20     837     512
   0   8  20     898     401
   0   8  21    1607     959
   0   8  21    2058     482
   0   8  22      50     304
   0   8  22       9     677
   0  -8 -22     157     457
   0   8  23     729     804
   0   8  23     238     360
   0  -8 -23     325     341
   0   8  24       1     276
   0   8  24     151     647
   0  -8 -24     168     426
   0   8  25       2     308
   0  -8 -25       2     310
   0   9 -24       4     777
   0  -9  24       4     447
   0  -9  24     233     390
   0   9 -23     207     834
   0  -9  23      28     775
   0   9 -22      47     425
   0  -9  22       2     415
   0  -9  22     301     364
   0   9 -21     355     550
   0  -9  21    1025     502
   0   9 -20      17     453
   0  -9  20     451     661
   0   9 -19     189     451
   0   9 -18      13     456
   0   9 -17      13     435
   0  -9  17      13     603
   0   9 -16   20757    1480
   0  -9  16   22141    1309
   0   9 -15   14882    1839
   0  -9  15   13140    1457
   0   9 -14    1776     837
   0  -9  14    1248     396
   0   9 -13     366     466
   0  -9  13       4     370
   0   9 -12      45     334
   0  -9  12     290     279
   0   9 -11     146     314
   0  -9  11     502     456
   0   9 -10    1154     351
   0  -9  10     252     312
   0  -9   9    1145     537
   0  -9   8     952     305
   0  -9   7     421     493
   0  -9   6    5601     812
   0  -9   4    3388     360
   0  -9   3  208013    7595
   0  -9   2   38307    1570
   0  -9   2   37849    1246
   0  -9   1    1407     210
   0  -9   1    1986     284
   0  -9   0       9     101
   0  -9   0      35     196
   0  -9  -1    1129     263
   0  -9  -1    1508     259
   0   9   2      42     171
   0   9   2      88     112
   0  -9  -2     278     173
   0  -9  -2      42     291
   0   9   3     643     228
   0   9   3     606     308
   0  -9  -3     577     240
   0  -9  -3     550     224
   0   9   4     174     267
   0   9   4     109     180
   0  -9  -4     280     165
   0  -9  -4     265     136
   0   9   5    1655     237
   0   9   5    1228     398
   0  -9  -5    1430     368
   0   9   6       1     163
   0   9   6       1     141
   0  -9  -6     117     134
   0   9   7    9480     453
   0   9   7    8552     769
   0  -9  -7    8406     426
   0   9   8   17555     794
   0   9   8   19035     685
   0  -9  -8   18765     906
   0   9   9    1056     355
   0   9   9    1005     289
   0  -9  -9    1163     353
   0   9  10   95690    3494
   0   9  10   93254    3209
   0  -9 -10   86331    3251
   0   9  11   27198    1575
   0   9  11   26821     968
   0  -9 -11   24533    1176
   0   9  12   12143    1081
   0   9  12   11313     800
   0  -9 -12   10655     535
   0   9  13     943     589
   0   9  13    1301     235
   0  -9 -13    1079     217
   0   9  14     389     214
   0   9  14      87     523
   0  -9 -14     160     322
   0   9  15       7     306
   0   9  15       7     440
   0  -9 -15      86     263
   0   9  16      17     360
   0  -9 -16      17     189
   0   9  17    1701     774
   0   9  17    2108     371
   0  -9 -17    1665     486
   0   9  18     512     267
   0   9  18     233     587
   0  -9 -18       1     222
   0   9  19      94     259
   0   9  19      21     563
   0  -9 -19       1     358
   0   9  20    1411     822
   0   9  20    1172     376
   0  -9 -20     642     311
   0   9  21     850     674
   0   9  21    1635     906
   0   9  22     347     610
   0   9  22     797     527
   0   9  23    2058     796
   0   9  23    3898     719
   0  -9 -23    1397     756
   0   9  24    5005     744
   0   9  24     943     811
   0  -9 -24    1698     499
   0  10 -23     390     415
   0 -10  23       5     205
   0 -10  23       5     688
   0  10 -22      29     772
   0 -10  22      48     233
   0 -10  22     737     443
   0  10 -21      10     788
   0 -10  21      10     740
   0  10 -20       4     655
   0  10 -19       6     629
   0  10 -18     143     718
   0 -10  18     135     600
   0  10 -17     265     694
   0 -10  17     190     353
   0  10 -16     721     454
   0 -10  16      84     612
   0  10 -15   17432    1356
   0 -10  15   18749    1195
   0  10 -14   57072    2726
   0 -10  14   53439    2388
   0  10 -13    1924     478
   0 -10  13    1195     673
   0  10 -12    1326     420
   0 -10  12    1296     351
   0 -10  11     932     565
   0 -10  10     131     272
   0 -10   9     142     259
   0 -10   8     315     281
   0 -10   7    4970     483
   0 -10   4      20     258
   0 -10   3    4149     554
   0 -10   3    4348     301
   0 -10   2   58038    1812
   0 -10   2   59814    1489
   0 -10   1  160104    5128
   0 -10   1  166125    4450
   0 -10   0     230     235
   0 -10   0     440     193
   0 -10  -1    9296     465
   0 -10  -1    9908     721
   0  10   2    4774     391
   0 -10  -2    5022     376
   0 -10  -2    4765     572
   0  10   3    2759     473
   0  10   3    2667     352
   0 -10  -3    1866     449
   0 -10  -3    2784     276
   0  10   4    1759     218
   0  10   4    1878     419
   0 -10  -4    1962     240
   0 -10  -4    2194     184
   0  10   5    1689     396
   0  10   5    1288     367
   0 -10  -5    1533     213
   0  10   6      84     237
   0  10   6       6     251
   0 -10  -6       6     222
   0  10   7     756     219
   0  10   7     742     187
   0 -10  -7     750     291
   0  10   8    2233     242
   0  10   8    1780     300
   0 -10  -8    1517     367
   0  10   9     862     343
   0 -10  -9     476     309
   0  10  10    3394     596
   0  10  10    3053     463
   0 -10 -10    1939     418
   0  10  11   60619    2051
   0  10  11   60878    2227
   0 -10 -11   56740    2257
   0  10  12   52561    2039
   0  10  12   52136    2258
   0 -10 -12   46624    2070
   0  10  13    3845     489
   0  10  13    3282     349
   0 -10 -13    2823     486
   0  10  14     859     255
   0  10  14    1167     367
   0 -10 -14     982     223
   0  10  15       8     294
   0  10  15      81     354
   0 -10 -15      60     181
   0  10  16     327     330
   0  10  16     493     390
   0 -10 -16       7     317
   0  10  17      14     251
   0  10  17     581     337
   0 -10 -17     371     202
   0  10  18       4     320
   0  10  18       4     241
   0 -10 -18     409     325
   0  10  19       2     416
   0  10  19     112     344
   0 -10 -19      81     337
   0  10  20     392     552
   0  10  20    1069     454
   0 -10 -20     380     289
   0  10  21    2142     778
   0  10  21    3546     668
   0 -10 -21    1296     676
   0  10  22       2     400
   0  10  22     201     445
   0  10  23      18     492
   0  10  23     560     542
   0  10  24     897     576
   0  10  24     353     623
   0 -10 -24     572     589
   0  11 -23       8     511
   0 -11  23     152     223
   0 -11  23     175     484
   0  11 -22     283     523
   0 -11  22      69     471
   0 -11  22     174     224
   0  11 -21      95     440
   0 -11  21       2     302
   0  11 -20      75     476
   0  11 -19     464     540
   0  11 -18       4     433
   0 -11  18       5     345
   0  11 -17     423     374
   0 -11  17       5     325
   0 -11  16      31     609
   0 -11  15     331     340
   0 -11  13   10304     896
   0 -11  12       3     615
   0 -11  11    2154     413
   0 -11  10    4615     776
   0 -11   9    1069     339
   0 -11   8     237     457
   0 -11   7     254     283
   0 -11   4    4859     457
   0 -11   3    1455     153
   0 -11   3    1489     266
   0 -11   3    1278     311
   0 -11   2    2756     547
   0 -11   2    3110     221
   0 -11   1   19915    1191
   0 -11   1   19379     655
   0 -11   0   10904     331
   0 -11   0   11868     834
   0 -11  -1    2489     547
   0 -11  -1    2676     209
   0  11   2     549     232
   0 -11  -2     372     355
   0 -11  -2     386     131
   0  11   3   10118     454
   0  11   3    8528     329
   0 -11  -3    9522     650
   0 -11  -3    9170     410
   0  11   4     117     129
   0  11   4       3     165
   0 -11  -4       3     262
   0 -11  -4     123     106
   0  11   5     726     182
   0  11   5     968     356
   0 -11  -5     808     194
   0  11   6      13     253
   0  11   6     117     236
   0 -11  -6      13     133
   0  11   7      21     272
   0  11   7     165     167
   0 -11  -7     351     150
   0  11   8     689     353
   0  11   8     561     182
   0 -11  -8     222     167
   0  11   9    1530     288
   0  11   9    2002     384
   0 -11  -9    1500     215
   0  11  10   17881    1006
   0  11  10   16626     764
   0 -11 -10   15714     635
   0  11  11    1053     236
   0  11  11    1494     522
   0 -11 -11     919     217
   0  11  12     559     357
   0  11  12     699     480
   0 -11 -12     289     192
   0  11  13    2631     311
   0  11  13    2316     674
   0 -11 -13    1794     282
   0  11  14     248     258
   0  11  14     407     356
   0 -11 -14    1563     395
   0  11  15      87     374
   0 -11 -15       1     319
   0  11  16     429     254
   0  11  16     478     331
   0 -11 -16     167     209
   0  11  17       7     238
   0  11  17       7     321
   0 -11 -17       7     308
   0  11  18     601     409
   0  11  18     455     507
   0 -11 -18     640     248
   0  11  19     310     322
   0  11  19       6     392
   0 -11 -19      25     193
   0  11  20       9     453
   0  11  20     695     396
   0 -11 -20      61     382
   0  11  21       1     423
   0  11  21     366     372
   0 -11 -21       1     240
   0  11  22     268     776
   0  11  22     330     301
   0 -11 -22     529     458
   0  11  23     295     322
   0  11  23     706     773
   0 -12  22      50     190
   0 -12  21       7     316
   0 -12  19       1     717
   0 -12  18     128     363
   0 -12  17     575     628
   0 -12  16      37     340
   0 -12  15     452     382
   0 -12  14       8     600
   0 -12  13   12331     916
   0 -12  12   29118    2471
   0 -12  11    1539     399
   0 -12  10       5     478
   0 -12   9     863     343
   0 -12   8    1658     648
   0 -12   7    2373     430
   0 -12   4      39     241
   0 -12   4      12     101
   0 -12   4      66     196
   0 -12   3     174     188
   0 -12   3      30     232
   0 -12   3     153     107
   0 -12   2    1666     109
   0 -12   2    2060     280
   0 -12   1   11595     550
   0 -12   1   10728     410
   0 -12   0   60853    2430
   0 -12   0   62491    1846
   0 -12  -1   92223    3428
   0 -12  -1   93253    2826
   0 -12  -2    9970     818
   0 -12  -2   10679     408
   0  12   3    1678     254
   0  12   3     245     224
   0 -12  -3     854     380
   0 -12  -3    1116     223
   0  12   4     773     212
   0  12   4     438     259
   0 -12  -4     554     216
   0 -12  -4     544     324
   0  12   5    6182     378
   0  12   5    5676     491
   0 -12  -5    6072     542
   0  12   6     148     181
   0  12   6     205     165
   0 -12  -6     296     275
   0  12   7     203     306
   0  12   7     157     303
   0 -12  -7     202     167
   0  12   8    1370     228
   0  12   8     939     242
   0 -12  -8     647     201
   0  12   9    3041     535
   0  12   9    3335     304
   0 -12  -9    2713     277
   0  12  10    1931     431
   0  12  10    1918     518
   0 -12 -10    1767     242
   0  12  11     969     242
   0  12  11     846     295
   0 -12 -11     731     356
   0  12  12    5015     654
   0  12  12    5795     525
   0 -12 -12    4723     597
   0  12  13    9560     609
   0  12  13   10915     706
   0 -12 -13    8477     761
   0  12  14    8019     843
   0  12  14    9045    1080
   0 -12 -14    7428     500
   0  12  15    6321    1001
   0  12  15    6585     783
   0 -12 -15    4672     440
   0  12  16      37     257
   0 -12 -16    1058     389
   0  12  17     958     273
   0 -12 -17      15     224
   0  12  18      11     382
   0 -12 -18     196     181
   0  12  19     263     450
   0 -12 -19     159     362
   0  12  20       7     266
   0 -12 -20     273     225
   0  12  21      10     734
   0  12  21      10     299
   0 -12 -21      10     456
   0  12  22       4     262
   0  12  22     700     661
   0 -12 -22      80     242
   0  12  23     154     712
   0  12  23       1     287
   0 -13  21       8     285
   0 -13  19     377     509
   0 -13  18       9     354
   0 -13  17     266     732
   0 -13  16     148     346
   0 -13  15      11     618
   0 -13  14     634     385
   0 -13  13       8     293
   0 -13  12    9410     851
   0 -13  11   78160    3435
   0 -13  10   14199    1595
   0 -13   9    2979     495
   0 -13   8     419     331
   0 -13   7     606     324
   0 -13   5    2495     155
   0 -13   5      33     286
   0 -13   4     294     218
   0 -13   4     337     276
   0 -13   4     120     117
   0 -13   3     715     329
   0 -13   3    1251     447
   0 -13   3    1178     152
   0 -13   2     565     141
   0 -13   2      37     384
   0 -13   1    7176     354
   0 -13   1    8164     475
   0 -13   0    7996     424
   0 -13   0    8737     505
   0 -13  -1    1635     317
   0 -13  -1    1514     265
   0 -13  -2  131139    4830
   0 -13  -2  127171    4221
   0  13   3   17466     821
   0 -13  -3   19825    1081
   0 -13  -3   18367     570
   0  13   4    2184     210
   0  13   4    2613     296
   0 -13  -4    2436     465
   0  13   5    1045     369
   0  13   5     114     285
   0 -13  -5     919     330
   0  13   6     897     209
   0  13   6     958     306
   0 -13  -6     453     324
   0  13   7      14     159
   0  13   7      14     171
   0 -13  -7     111     254
   0  13   8      69     303
   0  13   8     128     311
   0 -13  -8     288     273
   0  13   9     173     175
   0  13   9       9     178
   0 -13  -9       9     249
   0  13  10     690     398
   0  13  10     818     271
   0 -13 -10    1167     368
   0  13  11       5     368
   0  13  11      49     188
   0 -13 -11     147     306
   0  13  12    2811     514
   0  13  12    1980     635
   0 -13 -12    1979     295
   0  13  13    4939     425
   0  13  13    4984     516
   0 -13 -13    2992     370
   0  13  14    3779     687
   0  13  14    4492     526
   0 -13 -14    4235     601
   0  13  15   18609    1079
   0  13  15   15105     942
   0 -13 -15   12297    1040
   0  13  16    6484     664
   0  13  16    5982     535
   0 -13 -16    3752     435
   0  13  17     323     406
   0  13  17     988     498
   0 -13 -17     472     242
   0  13  18      24     444
   0  13  18      24     365
   0 -13 -18      24     352
   0  13  19       5     394
   0  13  19     507     287
   0 -13 -19     418     239
   0  13  20     490     385
   0  13  20      39     267
   0 -13 -20       4     372
   0  13  21       0     363
   0  13  21       0     238
   0 -13 -21     202     218
   0  13  22      10     404
   0  13  22      10     379
   0 -13 -22      78     223
   0 -14  21      82     163
   0 -14  20      65     263
   0 -14  20      96     718
   0 -14  19      97     408
   0 -14  18     887     850
   0 -14  17      24     402
   0 -14  16     221     403
   0 -14  15    1211     771
   0 -14  14     303     366
   0 -14  13     111     568
   0 -14  12     128     349
   0 -14  10    4840     789
   0 -14   9   10797     866
   0 -14   8    3373     520
   0 -14   7     170     500
   0 -14   6     392     115
   0 -14   6       5     244
   0 -14   5     406     126
   0 -14   5     549     270
   0 -14   4       0     107
   0 -14   4       0     355
   0 -14   4       0     264
   0 -14   3      15     388
   0 -14   3      32     101
   0 -14   3      15     192
   0 -14   2      20     131
   0 -14   2     575     251
   0 -14   2     272     360
   0 -14   1      50     129
   0 -14   1      12     314
   0 -14   0       5     153
   0 -14   0       5     193
   0 -14  -1    7829     325
   0 -14  -1    8380     517
   0 -14  -2    7116     466
   0 -14  -2    8231     512
   0 -14  -3   19567     787
   0 -14  -3   20904    1137
   0  14   4    4040     292
   0 -14  -4    4572     603
   0  14   5     309     172
   0  14   5     890     239
   0 -14  -5     715     359
   0  14   6    1693     357
   0  14   6    1035     427
   0 -14  -6    1247     393
   0  14   7    1894     404
   0  14   7    1710     285
   0 -14  -7    1645     416
   0  14   8     479     227
   0  14   8     600     242
   0 -14  -8     756     354
   0  14   9      12     175
   0  14   9      12     294
   0 -14  -9      70     155
   0  14  10     852     243
   0  14  10       6     428
   0 -14 -10     827     222
   0  14  11      97     223
   0  14  11     501     324
   0 -14 -11      12     177
   0  14  12     626     318
   0  14  12     885     283
   0 -14 -12     876     252
   0  14  13    2397     696
   0  14  13    3360     641
   0 -14 -13    2186     517
   0  14  14     548     489
   0  14  14     105     396
   0  14  15     114     633
   0  14  15    1112     305
   0 -14 -15     863     257
   0  14  16    1460     799
   0  14  16    2743     635
   0 -14 -16    1993     325
   0  14  17     761     488
   0  14  17     380     382
   0 -14 -17      17     380
   0  14  18      24     278
   0  14  18      24     374
   0 -14 -18      24     226
   0  14  19     357     367
   0  14  19     322     270
   0 -14 -19      14     382
   0  14  20       5     460
   0  14  20     471     413
   0 -14 -20     436     384
   0  14  21       2     403
   0  14  21     467     434
   0 -14 -21       2     225
   0 -15  20       4     428
   0 -15  20     134     240
   0 -15  19      13     420
   0 -15  18      23     677
   0 -15  17      16     382
   0 -15  16     389     449
   0 -15  15       3     549
   0 -15  14     403     402
   0 -15  13       4     647
   0 -15  12     274     384
   0 -15  11    1436     715
   0 -15  10    1110     448
   0 -15   9   31812    2504
   0 -15   8    1340     468
   0 -15   7     978     593
   0 -15   7     688     124
   0 -15   7      39     275
   0 -15   6       9     241
   0 -15   6       9     100
   0 -15   5    1272     154
   0 -15   5    1015     326
   0 -15   4    1810     163
   0 -15   4    1981     411
   0 -15   4    1675     333
   0 -15   3     344     491
   0 -15   3     341     127
   0 -15   3       1     402
   0 -15   2     898     181
   0 -15   2    1494     307
   0 -15   2    1268     352
   0 -15   1     887     456
   0 -15   1    1062     196
   0 -15   0       2     148
   0 -15   0     308     325
   0 -15  -1     586     226
   0 -15  -1     852     268
   0 -15  -2   23947     942
   0 -15  -2   22679     706
   0 -15  -3    2447     574
   0  15   4   34603    1389
   0 -15  -4   38340    1657
   0  15   5    4785     516
   0 -15  -5    5525     665
   0  15   6      11     212
   0  15   6     215     158
   0 -15  -6      57     327
   0  15   7    3874     568
   0  15   7    2888     489
   0 -15  -7    3174     332
   0  15   8     556     240
   0  15   8     351     353
   0 -15  -8     436     216
   0  15   9      36     337
   0  15   9     103     349
   0  15  10      26     209
   0  15  10     246     214
   0 -15 -10      12     185
   0  15  11     781     461
   0  15  11     906     422
   0 -15 -11     949     383
   0  15  12     216     226
   0  15  12     326     417
   0 -15 -12      56     331
   0  15  13     378     267
   0  15  13     438     366
   0 -15 -13       6     330
   0  15  14       1     211
   0  15  14      30     250
   0 -15 -14     144     181
   0  15  15    3529     499
   0  15  15    3958     725
   0 -15 -15    2234     359
   0  15  16    1516     411
   0  15  16    1015     553
   0 -15 -16     128     459
   0  15  17    1162     349
   0  15  17     485     712
   0 -15 -17    1490     282
   0  15  18    3142     450
   0  15  18    2985     865
   0 -15 -18    2088     351
   0  15  19    1428     546
   0  15  19     814     724
   0 -15 -19     526     465
   0  15  20      21     672
   0  15  20     803     506
   0 -15 -20      92     241
   0  15  21      87     430
   0  15  21       1     613
   0 -15 -21       1     368
   0 -16  19     609     450
   0 -16  19       0     210
   0 -16  18      14     674
   0 -16  17      44     370
   0 -16  16      51     681
   0 -16  15      30     355
   0 -16  14       6     343
   0 -16  13      16     552
   0 -16  12     271     387
   0 -16  11     591     606
   0 -16  10     105     352
   0 -16   9    3471     996
   0 -16   8   21049     616
   0 -16   8   21181    1320
   0 -16   7   33950    1612
   0 -16   7   34389    2483
   0 -16   7   33694     965
   0 -16   6      71     113
   0 -16   6      26     280
   0 -16   5     134     106
   0 -16   5      60     404
   0 -16   4     847     325
   0 -16   4    1175     155
   0 -16   4    1169     405
   0 -16   3    2444     230
   0 -16   3    3513     419
   0 -16   3    2555     815
   0 -16   2      21     249
   0 -16   2      21     354
   0 -16   2       8      76
   0 -16   1     779     297
   0 -16   1     679     194
   0 -16   0      29     165
   0 -16   0      82     371
   0 -16  -1    2336     184
   0 -16  -1    1932     579
   0 -16  -2     177     200
   0 -16  -2     196     220
   0 -16  -3    1338     313
   0 -16  -4     851     465
   0  16   5   44740    1857
   0 -16  -5   53577    2280
   0  16   6   23774    1241
   0 -16  -6   29671    1480
   0  16   7    2683     371
   0  16   7    1864     283
   0 -16  -7    2914     335
   0  16   8     796     368
   0  16   8      16     399
   0 -16  -8     140     216
   0  16   9     127     175
   0  16   9       1     190
   0 -16  -9       1     174
   0  16  10     428     424
   0  16  10     481     416
   0 -16 -10     846     378
   0  16  11       1     214
   0  16  11       1     210
   0 -16 -11     110     315
   0  16  12      45     246
   0  16  12      37     377
   0 -16 -12     194     200
   0  16  13       1     426
   0  16  13     347     228
   0 -16 -13       1     200
   0  16  14     184     215
   0  16  14     421     425
   0 -16 -14       9     190
   0  16  15    1353     555
   0  16  15    2405     675
   0 -16 -15    1082     488
   0  16  16     858     395
   0  16  16     536     319
   0 -16 -16     522     266
   0  16  17      27     296
   0  16  17     152     225
   0 -16 -17      27     191
   0  16  18    1946     767
   0  16  18    4131     602
   0 -16 -18    2401     617
   0  16  19    4485     676
   0  16  19    4567     773
   0 -16 -19    2152     424
   0  16  20    1899     543
   0  16  20    2107     618
   0 -16 -20     112     527
   0 -17  18       4     159
   0 -17  17    1144     563
   0 -17  16    1772     953
   0 -17  15      74     415
   0 -17  14       1     408
   0 -17  13     161     733
   0 -17  12      40     403
   0 -17  11     220     652
   0 -17  10      11     300
   0 -17   9    1157     624
   0 -17   8      57     100
   0 -17   8     507     309
   0 -17   8     502     356
   0 -17   7     419     458
   0 -17   7     897     153
   0 -17   7     855     388
   0 -17   6   26650     772
   0 -17   6   28540    1863
   0 -17   5     153     259
   0 -17   5      56     100
   0 -17   4       6     316
   0 -17   4       9     423
   0 -17   4      60     117
   0 -17   3     689     318
   0 -17   3     285     368
   0 -17   3     753     104
   0 -17   2      44     141
   0 -17   2     221     291
   0 -17   2     106     403
   0 -17   1     370     275
   0 -17   1     349     174
   0 -17   0     237     239
   0 -17   0       3     172
   0 -17  -1     190     387
   0 -17  -1      60     181
   0 -17  -2    1300     325
   0 -17  -3    1034     289
   0 -17  -4    4247     641
   0 -17  -5     332     428
   0  17   6    6118     415
   0 -17  -6    6866     774
   0  17   7   10198     849
   0 -17  -7   13685     700
   0  17   8    1628     343
   0  17   8    1284     275
   0 -17  -8    1296     295
   0  17   9     158     413
   0  17   9     260     385
   0 -17  -9     248     375
   0  17  10     568     249
   0  17  10       0     234
   0 -17 -10     795     371
   0  17  11      10     402
   0  17  11      10     405
   0 -17 -11      10     361
   0  17  12    1018     287
   0  17  12     822     488
   0 -17 -12     739     261
   0  17  13     282     216
   0  17  13       4     248
   0 -17 -13       4     200
   0  17  14       5     228
   0  17  14       5     328
   0 -17 -14     515     294
   0  17  15       2     277
   0  17  15       2     245
   0 -17 -15       2     341
   0  17  16     640     263
   0  17  16     548     526
   0 -17 -16       3     222
   0  17  17      42     608
   0  17  17    2184     510
   0  17  18      24     701
   0  17  18     693     538
   0 -17 -18    1416     484
   0  17  19      64     703
   0  17  19     981     324
   0 -17 -19     147     270
   0 -18  17     121     490
   0 -18  16     262     793
   0 -18  15     310     413
   0 -18  14      49     416
   0 -18  13     226     691
   0 -18  12      35     378
   0 -18  11     268     290
   0 -18  11       6     529
   0 -18  11      20      85
   0 -18  10      25      82
   0 -18  10     271     298
   0 -18  10     176     340
   0 -18   9      31      84
   0 -18   9     106     292
   0 -18   9      97     573
   0 -18   8     603     403
   0 -18   8     286     100
   0 -18   8     418     330
   0 -18   7    5468     679
   0 -18   7    4890     233
   0 -18   7    5777     930
   0 -18   6    1411     150
   0 -18   6    1577     415
   0 -18   5    1199     168
   0 -18   5    1727     671
   0 -18   4    2056     988
   0 -18   4    2987     216
   0 -18   4    3344     469
   0 -18   3     212     587
   0 -18   3     767     415
   0 -18   3     644     171
   0 -18   2    1397     215
   0 -18   2    1609     388
   0 -18   2    1959     749
   0 -18   1       8     383
   0 -18   1       8     275
   0 -18   1      76      86
   0 -18   0      22     258
   0 -18   0      42     171
   0 -18  -1      94     255
   0 -18  -2     271     460
   0 -18  -3     201     249
   0 -18  -4    2064     355
   0 -18  -5    2824     609
   0 -18  -6     863     484
   0  18   7    1902     287
   0 -18  -7    2272     347
   0  18   8     614     362
   0  18   8      14     280
   0 -18  -8     662     259
   0  18   9    2148     340
   0  18   9    3341     418
   0 -18  -9    2748     576
   0  18  10       9     349
   0  18  10       9     389
   0 -18 -10       9     351
   0  18  11       1     204
   0  18  11       4     344
   0 -18 -11       4     188
   0  18  12     349     251
   0  18  12     611     257
   0 -18 -12      14     226
   0  18  13     688     442
   0  18  13       1     416
   0 -18 -13     422     376
   0  18  14     165     238
   0 -18 -14       1     353
   0  18  15     116     263
   0  18  15       1     225
   0  18  16      35     361
   0  18  16      97     271
   0 -18 -16       1     314
   0  18  17       5     385
   0  18  17      83     299
   0 -18 -17     134     338
   0  18  18     395     328
   0  18  18     612     415
   0 -18 -18     985     281
   0 -19  15     665     529
   0 -19  14     351     493
   0 -19  13       1     773
   0 -19  12       2      68
   0 -19  12     302     334
   0 -19  12     295     288
   0 -19  11     823     406
   0 -19  11     100     743
   0 -19  10     459     325
   0 -19  10     390     363
   0 -19  10      70      73
   0 -19   9      88     410
   0 -19   9     331     615
   0 -19   8      31      72
   0 -19   8     572     466
   0 -19   8       2     334
   0 -19   7     676     370
   0 -19   7     102      85
   0 -19   7     213     313
   0 -19   6    2440     165
   0 -19   6    2978     788
   0 -19   5    1764     458
   0 -19   5    1356     164
   0 -19   4   31106    1475
   0 -19   4   26282     881
   0 -19   3    2915     496
   0 -19   3    2260     617
   0 -19   3    2536     249
   0 -19   2     287     274
   0 -19   2       0     534
   0 -19   2       0     131
   0 -19   1     482     362
   0 -19   1     555     325
   0 -19   0      38     428
   0 -19  -1     285     282
   0 -19  -2     320     468
   0 -19  -3      10     247
   0 -19  -4     513     283
   0 -19  -5    1248     513
   0 -19  -6     116     429
   0 -19  -7    3950     442
   0  19   8    7242     564
   0 -19  -8    9737     654
   0  19   9   12395    1000
   0 -19  -9   12534    1099
   0  19  10    6795     591
   0  19  10    6000     500
   0 -19 -10    5511     771
   0  19  11     298     265
   0  19  11     226     247
   0 -19 -11     158     235
   0  19  12     619     432
   0  19  12      31     421
   0 -19 -12     215     232
   0  19  13      99     253
   0 -19 -13       2     359
   0  19  14     189     265
   0  19  14     353     236
   0 -19 -14       1     218
   0  19  15      11     389
   0  19  15     287     266
   0  19  16       8     493
   0  19  16     105     257
   0 -19 -16     267     379
   0 -20  14     200     460
   0 -20  14    1477     547
   0 -20  13     371     713
   0 -20  13      75     381
   0 -20  12       4     373
   0 -20  12       4     413
   0 -20  11       9     695
   0 -20  11      19     375
   0 -20  10     156     557
   0 -20  10      22     378
   0 -20   9      34     297
   0 -20   9      68     349
   0 -20   8       3      45
   0 -20   8       5     277
   0 -20   8      17     540
   0 -20   7     249     305
   0 -20   7      14     422
   0 -20   7      14      49
   0 -20   6      23     297
   0 -20   6       1     571
   0 -20   6      82      70
   0 -20   5       1     284
   0 -20   5      38      75
   0 -20   4      22     101
   0 -20   4      22     493
   0 -20   3   26089    1378
   0 -20   3   23961    1550
   0 -20   2    5791    1004
   0 -20   2    6089     772
   0 -20   1      43     537
   0 -20   1       4     271
   0 -20   0     222     454
   0 -20   0       7     316
   0 -20  -1     239     318
   0 -20  -2     247     271
   0 -20  -3      12     435
   0 -20  -4      14     256
   0 -20  -5       2     217
   0 -20  -6       9     370
   0 -20  -7    1764     344
   0 -20  -8    1696     336
   0  20   9      26     201
   0 -20  -9     236     376
   0  20  10    5161     741
   0 -20 -10    6198     795
   0  20  11    1105     334
   0  20  11     805     493
   0 -20 -11     877     313
   0  20  12     104     262
   0  20  12     391     256
   0 -20 -12       3     398
   0  20  13     372     437
   0  20  13     266     428
   0 -20 -13      37     399
   0  20  14     245     356
   0  20  14       1     411
   0 -20 -14      65     210
   0  20  15     193     232
   0  20  15     138     271
   0 -20 -15       8     215
   0 -21  12     253     450
   0 -21  12       4     658
   0 -21  11     312     558
   0 -21  11      30     630
   0 -21  10     421     431
   0 -21  10     452     373
   0 -21   9      39     411
   0 -21   9     309     354
   0 -21   8     193     593
   0 -21   8      10     502
   0 -21   7     182     356
   0 -21   7     322     412
   0 -21   6       1     655
   0 -21   6     371     333
   0 -21   5       8     516
   0 -21   4     812     401
   0 -21   3    2591     836
   0 -21   3    2578     963
   0 -21   2     480     402
   0 -21   2     631     468
   0 -21   1       2     685
   0 -21   1       2     589
   0 -21   0     525     396
   0 -21   0     214     342
   0 -21  -1     628     578
   0 -21  -1     646     404
   0 -21  -2     140     276
   0 -21  -3     160     477
   0 -21  -4       7     254
   0 -21  -5     427     283
   0 -21  -6     308     409
   0 -21  -7      49     244
   0 -21  -8       7     239
   0 -21  -9      13     345
   0  21  10    1525     488
   0 -21 -10    1225     558
   0  21  11     264     249
   0 -21 -11     451     272
   0  21  12     605     435
   0  21  12     111     284
   0 -21 -12     825     435
   0  21  13       2     235
   0  21  13     273     245
   0 -21 -13     195     373
   0 -22  10     133     333
   0 -22   9     896     465
   0 -22   9     426     692
   0 -22   8     294     380
   0 -22   8     369     721
   0 -22   7      77     337
   0 -22   7       3     383
   0 -22   6     314     403
   0 -22   6      19     577
   0 -22   5      91     318
   0 -22   4     139     327
   0 -22   3    1383     731
   0 -22   2       2     337
   0 -22   2       2     411
   0 -22   1   17101    1306
   0 -22   1   19856    1676
   0 -22   0    9856     876
   0 -22   0    8556    1433
   0 -22  -1    2429     805
   0 -22  -1    2342     561
   0 -22  -2     657     383
   0 -22  -3      17     269
   0 -22  -4       8     500
   0 -22  -5       2     273
   0 -22  -6      27     411
   0 -22  -7       3     371
   0 -22  -8       8     237
   0 -22  -9     240     442
   0 -22 -10     855     533
   0  22  11     287     405
   0 -22 -11     191     280
   0 -23   7      25     509
   0 -23   7       8     584
   0 -23   6      34     293
   0 -23   6      10     341
   0 -23   5     103     733
   0 -23   5     587     385
   0 -23   4       6     548
   0 -23   2     346     741
   0 -23   2     463     645
   0 -23   1     756     445
   0 -23   1     730     498
   0 -23   0    9172    1294
   0 -23   0    8532    1441
   0 -23  -1    7209    1376
   0 -23  -1    8458     801
   0 -23  -2     577     627
   0 -23  -2     592     437
   0 -23  -3     141     322
   0 -23  -4       1     544
   0 -23  -6     532     306
   0 -23  -7     211     472
   0 -23  -8       2     220
   0 -24   1    1460     922
   0 -24   1    1941     489
   0 -24   0     288     434
   0 -24   0     579     615
   0 -24  -1       7     328
   0 -24  -1     438     621
   0 -24  -2     668     452
   0 -24  -2     675     634
   0 -24  -3     516     367
   0 -24  -3      18     309
   1 -23  -6       2     234
   1 -23  -5       6     275
   1 -23  -4     195     349
   1 -23  -4      13     489
   1 -23  -3    2477     485
   1 -23  -3    2224     556
   1 -23  -2   13077    1359
   1 -23  -2   10799    1523
   1 -23  -1    9289    1007
   1 -23  -1   11398     941
   1 -23   0     869     689
   1 -23   0    1057     498
   1 -23   1       2     329
   1 -23   2     528     631
   1 -23   3     487     370
   1 -23   4     243     531
   1 -23   4     210     626
   1 -23   5       5     318
   1 -23   5     340     372
   1 -22 -10     129     360
   1 -22  -9     122     386
   1 -22  -8      37     218
   1 -22  -7       5     407
   1 -22  -6      17     376
   1 -22  -5       2     216
   1 -22  -4     459     496
   1 -22  -3     594     328
   1 -22  -3     794     394
   1 -22  -2    3847     594
   1 -22  -2    3254     542
   1 -22  -1    6485    1163
   1 -22  -1    4797    1006
   1 -22   0    8992     959
   1 -22   0   11086     888
   1 -22   1     589     567
   1 -22   1       5     469
   1 -22   2    1310     431
   1 -22   3     176     519
   1 -22   4      30     277
   1 -22   5      17     340
   1 -22   5     221     283
   1 -22   6      14     426
   1 -22   6      14     578
   1 -22   7     129     655
   1 -22   7      26     352
   1 -22   8     114     350
   1 -22   8     423     402
   1 -22   9    1400     774
   1 -22   9      61     668
   1 -21 -12       2     234
  -1  21  12     409     263
   1 -21 -11     609     279
  -1  21  11     942     461
   1 -21 -10       4     431
   1 -21  -9      11     328
   1 -21  -8     287     247
   1 -21  -7     312     439
   1 -21  -6       0     336
   1 -21  -5     277     280
   1 -21  -4       9     229
   1 -21  -3     146     427
   1 -21  -2     143     306
   1 -21  -2      16     269
   1 -21  -1      17     607
   1 -21  -1     260     512
   1 -21   0    1184     427
   1 -21   0     575     799
   1 -21   1     677     498
   1 -21   1    1446     667
   1 -21   2    1439     251
   1 -21   2    2781     472
   1 -21   3     489     584
   1 -21   3     343     161
   1 -21   4       2     119
   1 -21   4     403     300
   1 -21   5     251     491
   1 -21   5       0     104
   1 -21   5       0     346
   1 -21   6      17     370
   1 -21   6      31     320
   1 -21   7       7     625
   1 -21   8       2     523
   1 -21   8       2     369
   1 -21   9      69     350
   1 -21   9       6     309
   1 -21  10     297     705
   1 -21  10     167     372
   1 -21  11      18     498
   1 -21  11      84     347
   1 -20 -14       1     322
  -1  20  14       1     214
  -1  20  14      30     248
   1 -20 -13     385     393
  -1  20  13     729     503
  -1  20  13     123     260
   1 -20 -12    1863     347
  -1  20  12    2521     622
   1 -20 -11    4779     479
  -1  20  11    4737     499
   1 -20 -10     256     379
  -1  20  10       3     375
   1 -20  -9     835     458
   1 -20  -8    1496     319
   1 -20  -7     283     242
   1 -20  -6     254     403
   1 -20  -5      13     217
   1 -20  -4     406     263
   1 -20  -3     461     486
   1 -20  -2     315     281
   1 -20  -1      60     271
   1 -20  -1      43     315
   1 -20   0      20     486
   1 -20   0     471     214
   1 -20   0      20     586
   1 -20   1    4634     293
   1 -20   1    5991     716
   1 -20   1    5821     626
   1 -20   2   23450    1015
   1 -20   2   26157    2187
   1 -20   2   26935    1913
   1 -20   3     143     328
   1 -20   3     149     183
   1 -20   4     565     168
   1 -20   4      55     569
   1 -20   5       7     688
   1 -20   5     524     349
   1 -20   5     422     155
   1 -20   6      64     114
   1 -20   6       9     490
   1 -20   6     267     344
   1 -20   7       3      97
   1 -20   7       3     471
   1 -20   8      16     292
   1 -20   8       3      87
   1 -20   9     118     546
   1 -20   9     211      96
   1 -20   9      21     387
   1 -20  10     180     484
   1 -20  10      11     552
   1 -20  11      96     398
   1 -20  11      29     350
   1 -20  12      81     327
   1 -20  12      13     610
   1 -20  13     216     353
   1 -20  13      19     648
   1 -19 -15       4     203
  -1  19  15     293     221
  -1  19  15     419     475
   1 -19 -14      85     366
  -1  19  14     147     382
  -1  19  14     405     472
   1 -19 -13       2     302
  -1  19  13       2     223
  -1  19  13     234     315
   1 -19 -12       0     217
  -1  19  12       0     237
   1 -19 -11    4550     468
  -1  19  11    5035     778
   1 -19 -10    8362     872
  -1  19  10    7538     623
   1 -19  -9    6819     760
  -1  19   9    5293     755
   1 -19  -8    2496     357
   1 -19  -7     349     251
   1 -19  -6     127     361
   1 -19  -5     531     436
   1 -19  -4     275     253
   1 -19  -3      17     232
   1 -19  -2     387     449
   1 -19  -1     114     283
   1 -19  -1     401     323
   1 -19  -1     333     229
   1 -19   0     623     549
   1 -19   0     848     249
   1 -19   0     675     380
   1 -19   1       3     176
   1 -19   1     401     241
   1 -19   1       3     498
   1 -19   2    3670     359
   1 -19   2    3744     532
   1 -19   2    4151     611
   1 -19   3   15488    1373
   1 -19   3   15279     678
   1 -19   4    2014     443
   1 -19   4    1833     245
   1 -19   5    3570     274
   1 -19   5    3298     825
   1 -19   6     678     145
   1 -19   6     787     400
   1 -19   6      29     559
   1 -19   7     116     258
   1 -19   7      25     101
   1 -19   7     307     528
   1 -19   8       3     326
   1 -19   8     366     469
   1 -19   8      33     105
   1 -19   9       8     302
   1 -19   9      45     100
   1 -19   9      66     338
   1 -19  10      10     306
   1 -19  10     213     575
   1 -19  10      57      99
   1 -19  11     323     419
   1 -19  11     517     382
   1 -19  12      50     383
   1 -19  12     120     327
   1 -19  12      20     104
   1 -19  13     246     726
   1 -19  14       8     386
   1 -19  15    3261    1346
   1 -18 -17       3     273
  -1  18  17     138     190
  -1  18  17       3     461
   1 -18 -16       1     179
  -1  18  16     138     198
  -1  18  16       1     271
   1 -18 -15     158     307
  -1  18  15       5     284
  -1  18  15       5     351
   1 -18 -14      29     330
  -1  18  14       3     288
  -1  18  14     446     221
   1 -18 -13     125     194
  -1  18  13      54     206
  -1  18  13     518     420
   1 -18 -12      19     203
  -1  18  12     111     416
  -1  18  12      19     368
  -1  18  11       5     255
  -1  18  11       5     238
   1 -18 -10     834     362
  -1  18  10       8     242
  -1  18  10     379     392
   1 -18  -9    2021     519
  -1  18   9    1604     529
   1 -18  -8     123     227
  -1  18   8     321     222
   1 -18  -7     378     246
   1 -18  -6    2031     518
   1 -18  -5       1     337
   1 -18  -4     153     210
   1 -18  -3     451     262
   1 -18  -2     226     429
   1 -18  -2     466     236
   1 -18  -1       1     184
   1 -18  -1     211     360
   1 -18   0     221     285
   1 -18   0      17     242
   1 -18   0     207     198
   1 -18   1     530     636
   1 -18   1    1008     540
   1 -18   1     868     238
   1 -18   2     297     254
   1 -18   2       2     177
   1 -18   2       8     307
   1 -18   3       1     585
   1 -18   3     150     167
   1 -18   3     144     447
   1 -18   4     983     220
   1 -18   4     889     384
   1 -18   5    3693     843
   1 -18   5    3291     274
   1 -18   6    2190     525
   1 -18   6    2311     205
   1 -18   6    1794     436
   1 -18   7     109     387
   1 -18   7     431     139
   1 -18   7     564     540
   1 -18   8      18     273
   1 -18   8      14     107
   1 -18   9     197     358
   1 -18   9       7     315
   1 -18   9      70     117
   1 -18  10      10     279
   1 -18  10      10     522
   1 -18  10      10     103
   1 -18  11       2     320
   1 -18  11       5     107
   1 -18  12     106     387
   1 -18  13      19     794
   1 -18  14      50     354
   1 -18  15    1721     972
   1 -18  16       8     577
   1 -17 -18       2     346
  -1  17  18     172     354
  -1  17  18     128     228
   1 -17 -17     170     193
  -1  17  17      55     319
  -1  17  17      11     215
   1 -17 -16     494     372
  -1  17  16     737     578
  -1  17  16       4     404
   1 -17 -15       0     301
  -1  17  15     100     206
  -1  17  15       0     452
  -1  17  14     233     410
  -1  17  14      59     192
   1 -17 -13      12     170
  -1  17  13      56     304
  -1  17  13      12     238
   1 -17 -12       1     167
  -1  17  12     176     212
  -1  17  12       1     179
   1 -17 -11      66     351
  -1  17  11    1023     468
  -1  17  11     363     389
   1 -17 -10      18     334
  -1  17  10      86     376
  -1  17  10     192     244
   1 -17  -9    5474     431
  -1  17   9    6200     500
  -1  17   9    5107     469
   1 -17  -8   20328     887
  -1  17   8   17997    1189
   1 -17  -7   18228     817
  -1  17   7   16228     787
   1 -17  -6     380     414
   1 -17  -5     921     439
   1 -17  -4     806     412
   1 -17  -3     433     236
   1 -17  -3     165     224
   1 -17  -2     550     277
   1 -17  -2     624     270
   1 -17  -1     549     440
   1 -17  -1      93     241
   1 -17   0     239     215
   1 -17   0     316     251
   1 -17   0      12     295
   1 -17   1    1452     656
   1 -17   1    1386     342
   1 -17   1    1197     174
   1 -17   2     295     477
   1 -17   2     501     205
   1 -17   2     551     351
   1 -17   3     277     175
   1 -17   3     287     275
   1 -17   3      14     576
   1 -17   4     394     111
   1 -17   4      35     516
   1 -17   5   43267    1848
   1 -17   5   43073    1316
   1 -17   6    4520     339
   1 -17   6    4283     661
   1 -17   6    4651     920
   1 -17   7    1653     199
   1 -17   7    1816     491
   1 -17   7    1441     407
   1 -17   8     169     577
   1 -17   8      29     122
   1 -17   8     206     289
   1 -17   9      22     292
   1 -17   9      22     121
   1 -17   9      84     327
   1 -17  10     327     585
   1 -17  11     384     412
   1 -17  12       0     669
   1 -17  13     178     433
   1 -17  14      94     393
   1 -17  15      65     662
   1 -17  16     526     498
   1 -17  17     650     532
   1 -16 -19    1076     429
  -1  16  19     406     750
  -1  16  19    1005     317
   1 -16 -18      77     183
  -1  16  18       1     528
  -1  16  18       1     332
   1 -16 -17     598     236
  -1  16  17      92     445
  -1  16  17     805     388
   1 -16 -16     729     370
  -1  16  16     551     379
  -1  16  16     457     273
   1 -16 -15       5     272
  -1  16  15       5     194
  -1  16  15     178     263
   1 -16 -14     204     187
  -1  16  14       1     349
  -1  16  14      37     283
   1 -16 -13     546     229
  -1  16  13     671     259
  -1  16  13     590     528
   1 -16 -12     416     362
  -1  16  12     787     476
  -1  16  12     192     402
   1 -16 -11       2     307
  -1  16  11     193     332
  -1  16  11       2     239
   1 -16 -10     346     325
  -1  16  10      69     218
  -1  16  10     467     413
   1 -16  -9     417     216
  -1  16   9     322     406
  -1  16   9     322     407
   1 -16  -8    9195     530
  -1  16   8   11031     613
  -1  16   8    8263     548
   1 -16  -7   23281     987
  -1  16   7   20314    1264
   1 -16  -6   25815    1350
  -1  16   6   20655    1205
   1 -16  -5     718     423
   1 -16  -4    4470     584
   1 -16  -4    3803     390
   1 -16  -3    3967     613
   1 -16  -3    3886     254
   1 -16  -2    1041     261
   1 -16  -2     537     267
   1 -16  -1      81     215
   1 -16  -1       2     205
   1 -16   0     712     259
   1 -16   0    1379     470
   1 -16   1     189     277
   1 -16   1     371     191
   1 -16   1      12     233
   1 -16   2     300     468
   1 -16   2      22     234
   1 -16   2      73     167
   1 -16   3    2480     607
   1 -16   3    2300     157
   1 -16   3    2759     456
   1 -16   4     485      99
   1 -16   4     952     278
   1 -16   5    1441     126
   1 -16   5    2076     579
   1 -16   6   13618    1516
   1 -16   6   14577     428
   1 -16   6   14213     894
   1 -16   7   21334    1272
   1 -16   7   21917     681
   1 -16   7   22461    1140
   1 -16   8    1474     814
   1 -16   8    1461     203
   1 -16   9      58     347
   1 -16  10      95     592
   1 -16  11      19     334
   1 -16  12     307     659
   1 -16  13     520     395
   1 -16  14     291     429
   1 -16  15    1052     815
   1 -16  16      21     378
   1 -16  17       3     471
   1 -16  18       4     824
   1 -16  19    6694    1116
   1 -15 -20       3     345
  -1  15  20     238     239
  -1  15  20     381     391
   1 -15 -19     158     403
  -1  15  19     991     442
  -1  15  19     421     456
   1 -15 -18      21     191
  -1  15  18      55     534
  -1  15  18      10     345
   1 -15 -17     452     346
  -1  15  17       1     426
  -1  15  17     616     596
   1 -15 -16     998     424
  -1  15  16    1346     314
  -1  15  16    1289     703
   1 -15 -15     129     176
  -1  15  15       1     337
  -1  15  15       1     463
   1 -15 -14      49     364
  -1  15  14     959     346
  -1  15  14     700     428
   1 -15 -13    1585     427
  -1  15  13    1812     376
  -1  15  13    1474     296
   1 -15 -12       7     269
  -1  15  12       7     301
  -1  15  12     310     223
   1 -15 -11     238     203
  -1  15  11     650     446
  -1  15  11     507     226
   1 -15 -10     867     223
  -1  15  10     418     401
  -1  15  10     741     281
   1 -15  -9     915     215
  -1  15   9     763     260
  -1  15   9     978     242
   1 -15  -8     110     188
  -1  15   8     531     351
  -1  15   8     413     351
   1 -15  -7     967     235
  -1  15   7     915     256
  -1  15   7     617     237
   1 -15  -6     217     284
  -1  15   6      25     278
  -1  15   6       8     185
   1 -15  -5     991     400
   1 -15  -5     897     315
  -1  15   5     747     363
   1 -15  -4    6303     671
   1 -15  -4    6100     316
   1 -15  -3    3732     378
   1 -15  -3    4011     571
   1 -15  -2     993     287
   1 -15  -2    1276     183
   1 -15  -1    3921     383
   1 -15  -1    4322     385
   1 -15   0      67     225
   1 -15   0     165     207
   1 -15   1    2171     285
   1 -15   1    2075     544
   1 -15   1    2479     388
   1 -15   2       4     213
   1 -15   2      23      95
   1 -15   2      23     417
   1 -15   3    2107     335
   1 -15   3    2131     226
   1 -15   3    2070     414
   1 -15   4      70     383
   1 -15   4       1     147
   1 -15   5       3      76
   1 -15   5      48     226
   1 -15   6    1784     212
   1 -15   6    1474     755
   1 -15   6    1231     374
   1 -15   7    1777     501
   1 -15   7    1862     232
   1 -15   8   15933    1886
   1 -15   9     386     352
   1 -15  10    3995     941
   1 -15  11     234     346
   1 -15  12      43     624
   1 -15  13      31     323
   1 -15  15       9     626
   1 -15  16     710     459
   1 -15  17     111     628
   1 -15  18     299     477
   1 -15  19       2     516
   1 -15  20       1    1149
   1 -14 -21     124     365
  -1  14  21      74     239
  -1  14  21     770     413
   1 -14 -20      15     342
  -1  14  20     307     370
  -1  14  20      15     378
  -1  14  19       7     385
  -1  14  19     327     389
   1 -14 -18    1170     445
  -1  14  18    1355     488
  -1  14  18    1785     529
   1 -14 -17    3586     664
  -1  14  17    4084     519
  -1  14  17    5734     695
   1 -14 -16     260     200
  -1  14  16       0     337
  -1  14  16      43     384
   1 -14 -15    4606     604
  -1  14  15    3530     694
   1 -14 -14    1036     428
  -1  14  14    1716     315
  -1  14  14    2162     662
   1 -14 -13     340     195
  -1  14  13     391     367
  -1  14  13      20     497
   1 -14 -12      26     153
  -1  14  12      26     373
  -1  14  12     255     175
   1 -14 -11      40     163
  -1  14  11      29     302
  -1  14  11     319     221
   1 -14 -10      36     164
  -1  14  10     221     222
  -1  14  10      15     189
   1 -14  -9      16     276
  -1  14   9     508     342
  -1  14   9      16     314
   1 -14  -8     299     298
  -1  14   8     338     217
  -1  14   8     210     206
   1 -14  -7    1262     375
  -1  14   7    1288     409
  -1  14   7    1293     414
   1 -14  -6    2551     433
  -1  14   6    2642     304
  -1  14   6    1964     277
   1 -14  -5   14331     872
   1 -14  -5   13736     549
  -1  14   5   13561     595
   1 -14  -4   54437    2143
   1 -14  -4   52026    1802
   1 -14  -3    2672     218
   1 -14  -3    3246     521
   1 -14  -2    1741     445
   1 -14  -2    1379     298
   1 -14  -1     574     157
   1 -14  -1     694     248
   1 -14   0    1950     312
   1 -14   0    2070     185
   1 -14   1      21     203
   1 -14   1      29     234
   1 -14   1     124     165
   1 -14   2      99     399
   1 -14   2     189     145
   1 -14   2      46     327
   1 -14   3     730     245
   1 -14   3     488     165
   1 -14   3     342     306
   1 -14   4     414     160
   1 -14   4     517     246
   1 -14   5       9     200
   1 -14   5       9      72
   1 -14   6      14     114
   1 -14   6     248     408
   1 -14   7     276     314
   1 -14   8   24049    1922
   1 -14   9   24289    1460
   1 -14  10    7638    1406
   1 -14  11       3     306
   1 -14  12      69     551
   1 -14  13      64     300
   1 -14  14     959     692
   1 -14  15     116     362
   1 -14  16       3     350
   1 -14  17     249     720
   1 -14  18     691     508
   1 -14  19     121     449
   1 -13 -22      77     214
  -1  13  22      11     354
  -1  13  22      11     637
   1 -13 -21      36     405
  -1  13  21     413     403
  -1  13  21     384     720
   1 -13 -20      26     200
  -1  13  20       8     595
  -1  13  20       8     358
   1 -13 -19     335     376
  -1  13  19     142     728
  -1  13  19     489     455
   1 -13 -18      86     380
  -1  13  18      16     620
  -1  13  18     306     254
   1 -13 -17    5844     501
  -1  13  17   10197    1215
  -1  13  17    7446     598
   1 -13 -16    6974     766
  -1  13  16   11765    1244
  -1  13  16    9050     947
   1 -13 -15    2479     533
  -1  13  15    3374     517
  -1  13  15    2803     387
   1 -13 -14    1976     284
  -1  13  14    2876     340
  -1  13  14    2438     445
   1 -13 -13     634     216
  -1  13  13     797     351
  -1  13  13     858     425
   1 -13 -12       0     275
  -1  13  12       0     187
  -1  13  12     436     250
   1 -13 -11    1506     354
  -1  13  11     361     406
  -1  13  11    1178     501
   1 -13 -10    1553     382
  -1  13  10    1893     324
  -1  13  10    2090     268
   1 -13  -9     138     226
  -1  13   9       1     269
  -1  13   9      44     185
   1 -13  -8       9     253
  -1  13   8       9     299
  -1  13   8       9     322
   1 -13  -7     477     291
  -1  13   7     421     200
  -1  13   7     403     205
   1 -13  -6    1774     382
   1 -13  -6    2000     384
  -1  13   6    1899     430
  -1  13   6    1556     389
   1 -13  -5    2584     409
   1 -13  -5    2101     228
  -1  13   5    2112     410
  -1  13   5    1970     278
   1 -13  -4   11097     596
   1 -13  -4   12159     762
  -1  13   4   11088     452
   1 -13  -3  106838    3932
   1 -13  -3  104123    3265
   1 -13  -2    1755     511
   1 -13  -2    2126     206
   1 -13  -1   24311     909
   1 -13  -1   24972    1231
   1 -13   0    6143     419
   1 -13   0    6069     670
   1 -13   1     835     246
   1 -13   1     772     206
   1 -13   2     185     238
   1 -13   2     128     148
   1 -13   2     189     195
   1 -13   3      40     233
   1 -13   3       7     137
   1 -13   3       7     317
   1 -13   4    1279     178
   1 -13   4    1079     279
   1 -13   5      11     125
   1 -13   6     894     553
   1 -13   7       7     294
   1 -13   8       0     299
   1 -13   9   10410     759
   1 -13  10   76893    3126
   1 -13  11   12161     901
   1 -13  12      98     519
   1 -13  13       6     312
   1 -13  15     196     363
   1 -13  16       3     378
   1 -13  17      54     579
   1 -13  18      16     440
   1 -13  19     140     738
   1 -12 -22      58     415
  -1  12  22       4     443
  -1  12  22       4     410
   1 -12 -21     296     241
  -1  12  21     109     423
  -1  12  21      95     406
   1 -12 -20     213     350
  -1  12  20       2     386
  -1  12  20     192     374
   1 -12 -19       3     222
  -1  12  19     629     256
  -1  12  19     736     409
   1 -12 -18     586     216
  -1  12  18     215     263
  -1  12  18      10     397
   1 -12 -17       9     293
  -1  12  17     103     301
   1 -12 -16    2964     380
  -1  12  16    5741     612
  -1  12  16    4145     688
   1 -12 -15    2122     297
  -1  12  15    2356     829
  -1  12  15    2412     362
   1 -12 -14    2516     469
  -1  12  14    2043     763
  -1  12  14    2013     538
   1 -12 -13     202     346
  -1  12  13     448     560
  -1  12  13    1323     412
   1 -12 -12    2376     442
  -1  12  12    2680     419
  -1  12  12    2696     332
   1 -12 -11     825     205
  -1  12  11    1172     388
  -1  12  11     658     306
   1 -12 -10      61     149
  -1  12  10      12     217
  -1  12  10      11     278
   1 -12  -9    1395     200
  -1  12   9    1399     232
  -1  12   9    1050     460
   1 -12  -8      32     127
  -1  12   8     366     247
  -1  12   8      32     169
   1 -12  -7     709     265
  -1  12   7      82     341
  -1  12   7     411     316
   1 -12  -6     173     267
   1 -12  -6       2     240
  -1  12   6     282     165
  -1  12   6      20     163
   1 -12  -5    4727     462
   1 -12  -5    4523     290
  -1  12   5    4011     470
  -1  12   5    4708     328
   1 -12  -4     281     299
   1 -12  -4     319     138
  -1  12   4      12     191
  -1  12   4     791     285
   1 -12  -3   12239     735
   1 -12  -3   12404     572
   1 -12  -2   14778     940
   1 -12  -2   14832     547
   1 -12  -1   46444    1869
   1 -12  -1   44605    1220
   1 -12   0    7265     297
   1 -12   0    7655     713
   1 -12   1     867     124
   1 -12   1     895     391
   1 -12   2      23     137
   1 -12   2      52     176
   1 -12   3     825     175
   1 -12   3     909     238
   1 -12   3    1034     294
   1 -12   4     367     152
   1 -12   4      36     213
   1 -12   6     827     326
   1 -12   7       8     433
   1 -12   8     728     339
   1 -12   9    2635     794
   1 -12  10     574     355
   1 -12  11    1898    1027
   1 -12  12    7081     725
   1 -12  13     157     345
   1 -12  14     335     584
   1 -12  15      19     356
   1 -12  16      48     603
   1 -12  18     928     474
   1 -12  22     702     959
  -1  11  23      47     422
  -1  11  23     245     447
  -1  11  22     402     494
  -1  11  22     877     473
   1 -11 -21     189     415
  -1  11  21     567     438
  -1  11  21      89     440
   1 -11 -20       1     359
  -1  11  20       1     387
  -1  11  20       1     238
   1 -11 -19     117     192
  -1  11  19       4     226
  -1  11  19      28     339
   1 -11 -18     338     370
  -1  11  18     636     395
  -1  11  18     268     260
   1 -11 -17     206     181
  -1  11  17       3     366
  -1  11  17       3     329
  -1  11  16       0     296
  -1  11  16      47     305
   1 -11 -15     644     357
  -1  11  15      76     362
  -1  11  15     302     249
   1 -11 -14    6492     470
  -1  11  14    8858     709
  -1  11  14    8649     815
   1 -11 -13    1771     270
  -1  11  13    2529     422
  -1  11  13    2402     309
   1 -11 -12     975     218
  -1  11  12    1928     403
  -1  11  12    1609     586
   1 -11 -11    3373     466
  -1  11  11    4134     695
  -1  11  11    4258     320
   1 -11 -10     685     278
  -1  11  10     460     304
  -1  11  10     217     240
   1 -11  -9     845     285
  -1  11   9     634     192
  -1  11   9     499     248
   1 -11  -8    1075     190
  -1  11   8    1433     445
  -1  11   8    1204     216
   1 -11  -7    1933     202
  -1  11   7    2332     390
  -1  11   7    1642     259
   1 -11  -6    1173     214
   1 -11  -6     769     185
  -1  11   6    1082     370
  -1  11   6    1689     343
   1 -11  -5       5     220
   1 -11  -5      71     234
  -1  11   5     115     147
  -1  11   5       9     146
   1 -11  -4    4460     259
   1 -11  -4    4873     451
  -1  11   4    4771     318
  -1  11   4    4119     285
   1 -11  -3    2993     408
   1 -11  -3    2699     309
  -1  11   3    2120     228
   1 -11  -2     291     239
   1 -11  -2     523     200
   1 -11  -1   62265    2049
   1 -11  -1   66554    2104
   1 -11   0      10     207
   1 -11   0      48     208
   1 -11   1     699     208
   1 -11   1     697     235
   1 -11   2     655     403
   1 -11   2     647     120
   1 -11   2     738     282
   1 -11   3     326     226
   1 -11   3     624     163
   1 -11   3     701     273
   1 -11   6    2875     395
   1 -11   7    1099     553
   1 -11   8     431     285
   1 -11   9    2900     698
   1 -11  10    7622     592
   1 -11  11       4     493
   1 -11  12   39007    1877
   1 -11  13    1849     853
   1 -11  14       2     283
  -1  11 -14      42     341
   1 -11  15     275     347
  -1  11 -15     775     432
   1 -11  16     187     355
  -1  11 -16     315     433
   1 -11  17      23     373
  -1  11 -17      67     412
   1 -11  18      19     622
  -1  11 -18      19     436
  -1  11 -19     130     418
  -1  11 -20      12     426
   1 -11  21       8     815
  -1  11 -21       8     532
   1 -11  22     666     518
  -1  11 -22      27     527
   1 -11  23    1828     680
  -1  11 -23     569     729
   1 -10 -23     797     422
  -1  10  23       1     258
  -1  10  23    1146     718
  -1  10  22     897     328
  -1  10  22    1447     850
  -1  10  21    1102     331
  -1  10  21       2     843
   1 -10 -20     152     229
  -1  10  20      35     252
   1 -10 -19     212     338
  -1  10  19     211     578
  -1  10  19       3     232
   1 -10 -18     350     216
  -1  10  18      13     626
  -1  10  18     216     427
   1 -10 -17     239     326
  -1  10  17     471     406
  -1  10  17       2     602
   1 -10 -16     116     171
  -1  10  16     212     210
   1 -10 -15     156     193
  -1  10  15     550     227
  -1  10  15       1     562
   1 -10 -14    5234     589
  -1  10  14    7507    1002
  -1  10  14    6566     708
   1 -10 -13   24765    1309
  -1  10  13   27917    1151
  -1  10  13   33124    1864
   1 -10 -12   33587    1269
  -1  10  12   43106    1674
  -1  10  12   38365    1741
   1 -10 -11     746     204
  -1  10  11    1146     324
  -1  10  11    1464     223
   1 -10 -10      69     144
  -1  10  10     428     234
  -1  10  10      81     270
   1 -10  -9    5232     284
  -1  10   9    6357     633
  -1  10   9    5558     306
   1 -10  -8    1871     311
  -1  10   8    1115     282
  -1  10   8    1907     220
   1 -10  -7       7     198
  -1  10   7     283     280
  -1  10   7     116     229
   1 -10  -6    2870     293
   1 -10  -6    3122     372
  -1  10   6    2815     434
  -1  10   6    2446     295
   1 -10  -5     929     335
   1 -10  -5     797     179
  -1  10   5     758     351
  -1  10   5    1106     337
   1 -10  -4    7456     357
   1 -10  -4    7637     530
  -1  10   4    6994     583
  -1  10   4    8091     604
   1 -10  -3    4894     484
   1 -10  -3    4815     249
  -1  10   3    4241     447
   1 -10  -2    1030     209
   1 -10  -2     880     157
   1 -10  -1    1769     254
   1 -10  -1    1345     289
   1 -10   0  168849    4870
   1 -10   0  172134    5475
   1 -10   1   78038    2383
   1 -10   1   77601    2154
   1 -10   2    6812     506
   1 -10   2    6689     440
   1 -10   2    6809     370
   1 -10   3    3522     267
   1 -10   3    3848     400
   1 -10   6     917     323
   1 -10   7    1554     592
   1 -10   8    2800     396
   1 -10   9      13     262
   1 -10  10     291     282
   1 -10  11      14     279
  -1  10 -11     111     340
   1 -10  12     138     259
  -1  10 -12       1     322
   1 -10  13   50842    2209
  -1  10 -13   50657    2436
   1 -10  14   22283    1308
  -1  10 -14   24421    1565
   1 -10  15      48     451
  -1  10 -15       0     563
   1 -10  16     434     383
  -1  10 -16    1363     768
   1 -10  17      15     559
  -1  10 -17     212     667
  -1  10 -18       1     799
  -1  10 -19     129     801
  -1  10 -20       5     786
   1 -10  21       2     383
  -1  10 -21       2     695
   1 -10  22     465     500
  -1  10 -22      82     884
   1 -10  23      23     753
  -1  10 -23     134     762
   1  -9 -24     136     470
  -1   9  24     221     288
   1  -9 -23      63     272
  -1   9  23      98     275
  -1   9  23     192     766
   1  -9 -22     335     531
  -1   9  22     845     341
  -1   9  22    1894     881
  -1   9  21      76     234
  -1   9  21       2     365
  -1   9  20     637     340
  -1   9  20      13     222
   1  -9 -19     352     255
  -1   9  19     352     479
  -1   9  19     512     428
   1  -9 -18    1178     447
  -1   9  18     765     450
  -1   9  18     813     514
   1  -9 -17      21     171
  -1   9  17       4     301
  -1   9  17      32     344
   1  -9 -16       7     292
  -1   9  16       7     316
  -1   9  16     248     211
   1  -9 -15       1     297
  -1   9  15       1     312
  -1   9  15     409     207
   1  -9 -14     465     197
  -1   9  14     685     338
  -1   9  14     645     369
   1  -9 -13    9710     483
  -1   9  13   13057    1087
  -1   9  13   10718     545
   1  -9 -12   10200     706
  -1   9  12   11937     789
  -1   9  12   13568    1089
   1  -9 -11   19504     978
  -1   9  11   23344     829
  -1   9  11   22831    1412
   1  -9 -10    3604     421
  -1   9  10    3692     449
  -1   9  10    3636     407
   1  -9  -9    8133     555
  -1   9   9    9489     417
  -1   9   9    8851     523
   1  -9  -8    5298     440
  -1   9   8    5055     644
  -1   9   8    5774     306
   1  -9  -7    3937     243
  -1   9   7    4036     335
  -1   9   7    4549     440
   1  -9  -6      12     147
   1  -9  -6       1     181
  -1   9   6      59     208
  -1   9   6      17     255
   1  -9  -5    4882     405
   1  -9  -5    4611     515
  -1   9   5    4586     326
  -1   9   5    4378     296
   1  -9  -4    2689     394
   1  -9  -4    2430     229
  -1   9   4    2629     258
  -1   9   4    2346     267
   1  -9  -3    1970     195
   1  -9  -3    2260     375
  -1   9   3    1873     254
  -1   9   3    1913     236
   1  -9  -2     391     172
   1  -9  -2     213     125
  -1   9   2     375     156
   1  -9  -1     464     146
   1  -9  -1     582     203
   1  -9   0   11963     794
   1  -9   0   11344     528
   1  -9   1   15448    1008
   1  -9   1   15189     450
   1  -9   2  110770    3076
   1  -9   2  105986    3522
   1  -9   3     673     302
   1  -9   5    3775     700
   1  -9   6    3621     429
   1  -9   7     186     259
   1  -9   9    1613     361
  -1   9  -9    2150     408
   1  -9  10    3626     684
  -1   9 -10    3372     507
   1  -9  11    1033     319
  -1   9 -11    1261     620
   1  -9  12      29     453
  -1   9 -12     533     581
   1  -9  13    1555     392
  -1   9 -13    2029     490
   1  -9  14    3185     983
  -1   9 -14    4445     722
   1  -9  15   10330     857
  -1   9 -15   10529     996
   1  -9  16     158     288
  -1   9 -16      11     359
  -1   9 -17       9     404
  -1   9 -18      85     396
  -1   9 -19       9     429
   1  -9  20     386     364
  -1   9 -20       3     422
   1  -9  21     871     458
  -1   9 -21       8     514
   1  -9  22     322     700
  -1   9 -22      21     447
   1  -9  23      97     474
  -1   9 -23     342     502
   1  -9  24       8     534
   1  -9  24       8     461
  -1   9 -24       8     536
   1  -8 -24     438     315
  -1   8  24       2     505
  -1   8  24     468     477
   1  -8 -23     806     547
  -1   8  23     716     551
  -1   8  23     305     538
   1  -8 -22     190     284
  -1   8  22     100     468
  -1   8  22      60     455
  -1   8  21       3     402
  -1   8  21     213     361
  -1   8  20     819     469
  -1   8  20    1101     538
  -1   8  19      23     358
  -1   8  19     187     428
   1  -8 -18     251     238
  -1   8  18     508     447
  -1   8  18     648     371
   1  -8 -17     529     401
  -1   8  17     792     486
  -1   8  17     976     408
   1  -8 -16     557     221
  -1   8  16     702     252
  -1   8  16     187     382
   1  -8 -15     379     303
  -1   8  15     294     213
  -1   8  15     349     326
   1  -8 -14     162     294
  -1   8  14     378     319
  -1   8  14     514     306
   1  -8 -13     207     172
  -1   8  13     506     308
  -1   8  13     448     299
   1  -8 -12     435     182
  -1   8  12     704     193
  -1   8  12     612     309
   1  -8 -11    1985     343
  -1   8  11    2048     351
  -1   8  11    1878     359
   1  -8 -10   21579     905
  -1   8  10   23206    1336
  -1   8  10   21299     939
   1  -8  -9    3156     251
  -1   8   9    3048     623
  -1   8   9    3185     264
   1  -8  -8    4312     263
  -1   8   8    4330     432
  -1   8   8    4169     384
   1  -8  -7    2704     355
  -1   8   7    3362     402
  -1   8   7    2907     338
   1  -8  -6    7120     446
   1  -8  -6    7811     517
  -1   8   6    7401     463
  -1   8   6    8322     581
   1  -8  -5    1980     199
   1  -8  -5    1562     446
  -1   8   5    1703     463
  -1   8   5    2066     223
   1  -8  -4     173     213
   1  -8  -4     165     263
  -1   8   4      77     282
  -1   8   4     374     148
   1  -8  -3    2100     316
   1  -8  -3    2919     329
  -1   8   3    2229     390
  -1   8   3    2398     395
   1  -8  -2    2161     225
   1  -8  -2    1465     280
  -1   8   2    1541     366
   1  -8  -1     366     271
   1  -8  -1     408     201
   1  -8   0    1453     158
   1  -8   0    1897     240
   1  -8   1   22611     752
   1  -8   1   21658     695
   1  -8   2   17627     880
   1  -8   3   40143    1390
   1  -8   5    5933     463
   1  -8   6    4622     822
   1  -8   7     470     281
  -1   8  -7     370     310
   1  -8   8    1191     327
  -1   8  -8    1016     365
   1  -8   9    1066     579
  -1   8  -9    1834     681
   1  -8  10     144     258
  -1   8 -10     936     329
   1  -8  11    2838     644
  -1   8 -11    3206     468
   1  -8  12    4077     420
  -1   8 -12    3403     538
   1  -8  13     119     404
  -1   8 -13       1     308
   1  -8  14    2117     438
  -1   8 -14    3549     920
   1  -8  15   11346     848
  -1   8 -15   12375    1634
   1  -8  19     415     640
   1  -8  20      17     435
   1  -8  21      45     636
  -1   8 -21      38     686
   1  -8  22     380     470
  -1   8 -22     322     857
   1  -8  23      10     379
  -1   8 -23     301     680
   1  -8  24     138     709
   1  -8  24       7     406
  -1   8 -24     234     442
   1  -7 -25       8     500
  -1   7  25       8     468
  -1   7  25       8     477
   1  -7 -24       1     286
  -1   7  24     201     456
  -1   7  24       1     455
   1  -7 -23    1941     775
  -1   7  23    1908     776
  -1   7  23    4573     786
   1  -7 -22    3063     885
  -1   7  22    7563     853
  -1   7  22    5277     958
   1  -7 -21    1436     389
  -1   7  21    2102     612
  -1   7  21    1875     708
  -1   7  20    2533     762
  -1   7  20    4055    1029
  -1   7  19    2999     985
  -1   7  19    2341     743
  -1   7  18     224     436
   1  -7 -17     301     228
  -1   7  17     486     600
  -1   7  17      28     432
   1  -7 -16    1496     468
  -1   7  16    1694     314
  -1   7  16    1104     744
   1  -7 -15     181     186
  -1   7  15     410     205
  -1   7  15     236     517
   1  -7 -14     469     280
  -1   7  14     546     496
  -1   7  14      37     314
   1  -7 -13     821     319
  -1   7  13    1602     543
  -1   7  13     705     340
   1  -7 -12    3672     277
  -1   7  12    4680     718
  -1   7  12    3511     286
   1  -7 -11    4609     320
  -1   7  11    5432     772
  -1   7  11    4640     504
   1  -7 -10   17323     614
  -1   7  10   18609     654
  -1   7  10   19806     880
   1  -7  -9  114945    3608
  -1   7   9  125582    4255
  -1   7   9  118363    4083
   1  -7  -8     841     164
  -1   7   8     667     458
  -1   7   8     687     280
   1  -7  -7   22622     914
  -1   7   7   22128    1292
  -1   7   7   22228     936
   1  -7  -6     231     166
   1  -7  -6      36     109
  -1   7   6       7     180
  -1   7   6      24     205
   1  -7  -5     878     426
   1  -7  -5     972     270
  -1   7   5     950     245
  -1   7   5     907     193
   1  -7  -4    2719     335
   1  -7  -4    3214     502
  -1   7   4    2857     259
  -1   7   4    2936     519
   1  -7  -3     885     144
   1  -7  -3     705     290
  -1   7   3     656     339
  -1   7   3     759     319
   1  -7  -2     319     150
   1  -7  -2     284     218
  -1   7   2     378     183
  -1   7   2     258     164
   1  -7  -1    3482     202
   1  -7  -1    4084     432
   1  -7   0    4181     377
   1  -7   0    4002     321
   1  -7   1     152     214
   1  -7   1    1443     226
   1  -7   2    2758     605
   1  -7   3   94683    3525
   1  -7   5    6939     573
   1  -7   6    6650     528
  -1   7  -6    7026     569
   1  -7   7    1089     548
  -1   7  -7    1474     638
   1  -7   8    5460     506
  -1   7  -8    6589     584
   1  -7   9      76     219
  -1   7  -9       1     258
   1  -7  10     156     419
  -1   7 -10      83     507
   1  -7  11       3     237
   1  -7  12      45     212
   1  -7  13      90     251
   1  -7  14     280     265
   1  -7  18     902     723
   1  -7  19     289     390
   1  -7  20     652     738
   1  -7  21     738     442
   1  -7  22       4     369
   1  -7  23      72     724
   1  -7  24     170     416
   1  -7  24       8     424
   1  -7  25      82     307
   1  -7  25     749     519
   1  -6 -25       3     280
  -1   6  25       3     394
  -1   6  25      87     253
   1  -6 -24     205     427
  -1   6  24      18     260
  -1   6  24     189     393
   1  -6 -23     192     306
  -1   6  23     234     740
  -1   6  23      17     491
   1  -6 -22    3145     510
  -1   6  22    4619    1163
  -1   6  22    3775     885
   1  -6 -21    1716     707
  -1   6  21    1713    1050
  -1   6  21    3016     828
   1  -6 -20    1346     353
  -1   6  20    1634     694
  -1   6  20       5     855
   1  -6 -19      97     439
  -1   6  19     400     537
  -1   6  19     162     407
  -1   6  18      30     501
  -1   6  18     363     377
  -1   6  17    1257     451
  -1   6  17    1721     556
   1  -6 -16    2175     312
  -1   6  16    2707     457
  -1   6  16    2352     349
   1  -6 -15    2369     452
  -1   6  15    2395     291
  -1   6  15    2548     431
   1  -6 -14       4     139
  -1   6  14     106     152
   1  -6 -13       9     246
  -1   6  13       9     255
  -1   6  13       9     256
   1  -6 -12    4965     506
  -1   6  12    5111     515
  -1   6  12    5852     510
   1  -6 -11    2848     246
  -1   6  11    3379     254
  -1   6  11    3194     401
   1  -6 -10    1985     210
  -1   6  10    1485     349
  -1   6  10    1785     580
   1  -6  -9    6270     329
  -1   6   9    7031     839
  -1   6   9    6802     511
   1  -6  -8   35927    1092
  -1   6   8   37730    1132
  -1   6   8   38137    1428
   1  -6  -7    4638     424
  -1   6   7    3431     437
  -1   6   7    4057     277
   1  -6  -6    7654     288
   1  -6  -6    7798     435
  -1   6   6    7455     313
  -1   6   6    7504     737
   1  -6  -5    2610     514
   1  -6  -5    2699     318
  -1   6   5    2552     328
  -1   6   5    2802     359
   1  -6  -4     380     369
   1  -6  -4     341     213
  -1   6   4     347     213
  -1   6   4     317     159
   1  -6  -3    2579     280
   1  -6  -3    2557     426
  -1   6   3    2509     388
  -1   6   3    2787     271
   1  -6  -2      36     218
   1  -6  -2      70     211
  -1   6   2     118     283
  -1   6   2       3     294
   1  -6  -1    9354     639
   1  -6  -1    8394     524
  -1   6   1    9182     652
   1  -6   0   10418     663
   1  -6   0    9816     322
   1  -6   1    5307     391
   1  -6   2    1067     568
   1  -6   4   13653     695
   1  -6   5  131947    5394
  -1   6  -5  139552    4749
   1  -6   6   31468    1859
  -1   6  -6   31951    1402
   1  -6   7    1690     346
  -1   6  -7    2028     390
   1  -6   8     309     274
   1  -6   9    2857     374
   1  -6  10     185     239
   1  -6  11    4966     426
   1  -6  12     269     248
  -1   6 -12    1072     530
   1  -6  13    2848     387
  -1   6 -13    4093     754
  -1   6 -14       9     423
  -1   6 -15    2423     833
  -1   6 -16     296     610
   1  -6  17     555     379
  -1   6 -17     890     779
   1  -6  18   18411    1269
  -1   6 -18   18234    2116
   1  -6  19      57     643
  -1   6 -19     477     692
   1  -6  20     552     420
   1  -6  21      31     383
   1  -6  22     397     680
   1  -6  23     289     521
   1  -6  24     775     462
   1  -6  24      14     455
   1  -6  25      17     723
   1  -6  25      10     267
   1  -5 -25     178     328
  -1   5  25     438     706
  -1   5  25      91     291
   1  -5 -24     956     330
  -1   5  24      91     752
  -1   5  24       2     312
   1  -5 -23       3     507
  -1   5  23     458     310
  -1   5  23       3     690
   1  -5 -22       2     295
  -1   5  22     103     336
  -1   5  22       2     395
   1  -5 -21       3     233
  -1   5  21     214     296
  -1   5  21       3     323
   1  -5 -20     347     545
  -1   5  20     923     425
  -1   5  20     554     464
   1  -5 -19    1474     335
  -1   5  19     540     466
  -1   5  19    1094     707
   1  -5 -18     392     477
  -1   5  18     497     585
  -1   5  18     704     389
  -1   5  17    1643     453
  -1   5  17    1439     601
  -1   5  16    1127     289
  -1   5  16     853     392
   1  -5 -15     783     373
  -1   5  15     539     337
  -1   5  15     532     232
   1  -5 -14      29     203
  -1   5  14     662     203
  -1   5  14     756     508
   1  -5 -13      39     267
  -1   5  13      39     421
  -1   5  13      73     158
   1  -5 -12      43     256
  -1   5  12      12     248
  -1   5  12      12     248
   1  -5 -11      16     136
  -1   5  11       7     228
  -1   5  11      16     231
   1  -5 -10   12111     464
  -1   5  10   13304     506
  -1   5  10   14708     687
   1  -5  -9    6754     524
  -1   5   9    7969     535
  -1   5   9    6985     531
   1  -5  -8     958     169
  -1   5   8    1150     304
  -1   5   8     966     286
   1  -5  -7   28785     799
  -1   5   7   27822    1463
  -1   5   7   28087    1014
   1  -5  -6     114     364
   1  -5  -6      78     225
  -1   5   6      30     221
  -1   5   6       8     236
   1  -5  -5    8690     788
   1  -5  -5    9528     484
  -1   5   5    8894     331
  -1   5   5    9392     837
   1  -5  -4    3240     540
   1  -5  -4    2732     284
  -1   5   4    2752     367
  -1   5   4    3077     558
   1  -5  -3    1501     133
   1  -5  -3    1306     414
  -1   5   3    1675     316
  -1   5   3    1576     419
   1  -5  -2   40696    1232
   1  -5  -2   37772    1023
  -1   5   2   40710    1405
  -1   5   2   39914    1153
   1  -5  -1    3055     314
   1  -5  -1    2819     293
  -1   5   1    2601     219
   1  -5   0    1472     330
   1  -5   0    1370     256
   1  -5   2     303     245
   1  -5   4   14067     758
  -1   5  -4   14776    1277
   1  -5   5   11891     665
  -1   5  -5   11772     708
   1  -5   6   28982    1218
   1  -5   7   12447     682
   1  -5   8    5159     768
  -1   5  -8    5298     860
   1  -5   9    1116     283
  -1   5  -9    1197     343
   1  -5  10     669     454
  -1   5 -10     863     319
   1  -5  11    2263     341
  -1   5 -11    2398     416
   1  -5  12     677     270
  -1   5 -12     735     331
  -1   5 -13    3022     456
  -1   5 -14      50     270
  -1   5 -15      24     269
   1  -5  16    1043     382
  -1   5 -16    1586     445
   1  -5  17    3218     505
  -1   5 -17    2827     585
   1  -5  18    5749     994
  -1   5 -18    4232     714
   1  -5  19    1236     539
  -1   5 -19    1591     601
   1  -5  20     584     468
  -1   5 -20     776     513
   1  -5  21     314     601
  -1   5 -21      32     371
   1  -5  22     803     440
  -1   5 -22      54     454
   1  -5  23     224     383
  -1   5 -23      19     636
   1  -5  24      22     694
  -1   5 -24       5     669
   1  -5  25      38     282
   1  -5  25       3     460
   1  -4 -25       1     499
  -1   4  25     204     648
  -1   4  25     200     456
   1  -4 -24     447     348
  -1   4  24       6     744
  -1   4  24     243     559
   1  -4 -23     280     310
  -1   4  23      81     407
  -1   4  23      21     561
   1  -4 -22     260     512
  -1   4  22      14     397
  -1   4  22     333     348
   1  -4 -21     111     415
  -1   4  21       2     322
  -1   4  21       2     350
   1  -4 -20    3688     564
  -1   4  20    8292     842
  -1   4  20    5466     753
   1  -4 -19    9399    1213
  -1   4  19   15418    1566
  -1   4  19   13603    1066
   1  -4 -18    9913    1107
  -1   4  18   17989    1599
  -1   4  18   11470     906
   1  -4 -17    4668     497
  -1   4  17   10083    1047
  -1   4  17    5545     566
  -1   4  16     414     405
  -1   4  16     178     506
  -1   4  15    1514     617
  -1   4  15    1487     279
  -1   4  14    1194     236
  -1   4  14    1371     565
   1  -4 -13     361     221
  -1   4  13    1100     319
  -1   4  13     914     212
   1  -4 -12     598     351
  -1   4  12     928     203
  -1   4  12    1546     311
   1  -4 -11      42     132
  -1   4  11      10     346
  -1   4  11      10     212
   1  -4 -10     297     286
  -1   4  10     237     459
  -1   4  10     114     280
   1  -4  -9     629     332
  -1   4   9     530     575
  -1   4   9     697     200
   1  -4  -8    1057     274
  -1   4   8     853     260
  -1   4   8     592     289
   1  -4  -7    3005     401
  -1   4   7    3169     399
  -1   4   7    4035     432
   1  -4  -6  234373    7151
  -1   4   6  223469    7340
  -1   4   6  220591    8346
   1  -4  -5  141961    4203
   1  -4  -5  154231    4403
  -1   4   5  146100    3829
  -1   4   5  141387    4324
   1  -4  -4   56886    1686
   1  -4  -4   56006    1292
  -1   4   4   58319    1673
  -1   4   4   56623    2252
   1  -4  -3   15000     617
   1  -4  -3   15372     540
  -1   4   3   15532     447
  -1   4   3   14704     596
   1  -4  -2    7731     336
   1  -4  -2    7563     371
  -1   4   2    7639     367
  -1   4   2    7783     481
   1  -4  -1   18121     780
   1  -4  -1   17213     554
  -1   4   1   17703     946
   1  -4   0     577     222
   1  -4   0     117     161
   1  -4   1    4263     399
   1  -4   3     205     247
  -1   4  -3     387     265
   1  -4   4     881     332
   1  -4   5   30022    1122
   1  -4   6    1050     325
  -1   4  -6    1089     350
   1  -4   7  267037   11090
  -1   4  -7  269598   10231
   1  -4   8   20130     906
  -1   4  -8   19253    1499
   1  -4   9    5764     768
  -1   4  -9    5375     561
   1  -4  10    1710     319
  -1   4 -10    1419     380
   1  -4  11      16     397
  -1   4 -11     350     278
  -1   4 -12     259     286
  -1   4 -13    1372     392
   1  -4  14     250     394
  -1   4 -14      73     286
   1  -4  15       4     238
  -1   4 -15     161     280
   1  -4  16     250     508
  -1   4 -16     829     347
   1  -4  17    2853     709
  -1   4 -17    2647     525
   1  -4  18    5010     575
  -1   4 -18    4429     632
   1  -4  19     334     594
  -1   4 -19       0     654
   1  -4  20   18857    1859
  -1   4 -20   15249    2016
   1  -4  21    7813     881
  -1   4 -21    4750    1400
   1  -4  22       1     373
  -1   4 -22     138     384
   1  -4  23      24     745
  -1   4 -23     413     431
   1  -4  24     205     450
  -1   4 -24       5     431
   1  -4  25     224     479
   1  -4  25      86     295
  -1   4 -25      18     408
   1  -3 -26       1     352
  -1   3  26       1     321
  -1   3  26     190     727
   1  -3 -25       1     332
  -1   3  25     143     319
   1  -3 -24       6     595
  -1   3  24    1114     619
  -1   3  24     343     441
   1  -3 -23     447     552
  -1   3  23     740     626
  -1   3  23     107     415
   1  -3 -22       2     257
  -1   3  22       2     531
  -1   3  22     262     326
   1  -3 -21      10     287
  -1   3  21      10     360
  -1   3  21      10     596
   1  -3 -20    1004     599
  -1   3  20    1493     476
  -1   3  20     788     799
   1  -3 -19    3959     573
  -1   3  19    7685    1137
  -1   3  19    6510     732
   1  -3 -18    8624     688
  -1   3  18    9783     837
  -1   3  18   10722     798
   1  -3 -17   14945    1393
  -1   3  17   19081    1126
  -1   3  17   17622    1059
   1  -3 -16    2558     380
  -1   3  16    3449     638
  -1   3  16    3630     474
   1  -3 -15    2311     319
  -1   3  15    2239     510
  -1   3  15    2298     413
  -1   3  14    1643     440
  -1   3  14    2365     373
  -1   3  13     871     387
  -1   3  13    1510     338
  -1   3  12    1107     291
  -1   3  12     349     333
   1  -3 -11      98     173
  -1   3  11     115     240
  -1   3  11      71     155
   1  -3 -10      37     247
  -1   3  10      17     136
  -1   3  10      14     218
   1  -3  -9    4783     292
  -1   3   9    4365     441
  -1   3   9    5326     440
   1  -3  -8    2230     193
  -1   3   8    2442     321
  -1   3   8    2413     326
   1  -3  -7      76     123
  -1   3   7      76     202
  -1   3   7     511     361
   1  -3  -6   40704    1041
  -1   3   6   41298    1034
  -1   3   6   40077    1349
   1  -3  -5  134060    4314
   1  -3  -5  128484    4214
  -1   3   5  135662    4295
  -1   3   5  132434    4483
   1  -3  -4  557343   24536
   1  -3  -4  589289   25263
  -1   3   4  569263   23822
  -1   3   4  565504   25102
   1  -3  -3     190     224
   1  -3  -3     166     166
  -1   3   3      34     223
  -1   3   3      73     214
   1  -3  -2    3773     275
   1  -3  -2    3407     542
  -1   3   2    3318     541
  -1   3   2    3753     214
   1  -3  -1    9304     341
   1  -3  -1    9680     452
  -1   3   1   10127     341
  -1   3   1    9576     403
   1  -3   0   13148     221
   1  -3   1     840     181
   1  -3   2   81307    2232
  -1   3  -2   81840    1731
   1  -3   3    2822     400
   1  -3   4   10175     689
  -1   3  -4   10674     729
   1  -3   5    2218     410
  -1   3  -5    3070     449
   1  -3   6    6598     508
  -1   3  -6    6188     577
   1  -3   7     287     493
  -1   3  -7     297     586
   1  -3   8  189984    6583
  -1   3  -8  186826    7762
   1  -3   9   97861    3778
  -1   3  -9   95301    3257
  -1   3 -10     703     322
  -1   3 -11    3650     443
   1  -3  12     280     392
  -1   3 -12     649     277
   1  -3  13    1678     296
  -1   3 -13    1581     349
   1  -3  14     875     293
  -1   3 -14    1075     570
   1  -3  15    1786     552
  -1   3 -15    2212     657
   1  -3  16      63     238
  -1   3 -16     243     470
   1  -3  17     435     325
  -1   3 -17     610     623
   1  -3  18     910     604
  -1   3 -18    1174     428
   1  -3  19     174     340
  -1   3 -19     347     374
   1  -3  20     294     392
  -1   3 -20     370     413
   1  -3  21   14176    1769
  -1   3 -21   10746    1092
   1  -3  22    4349     812
  -1   3 -22    3518    1191
   1  -3  23    1594     616
  -1   3 -23    1212     917
   1  -3  24     175     532
  -1   3 -24      99     757
   1  -3  25      12     795
  -1   3 -25     133     408
   1  -3  26       7     595
   1  -3  26     367     570
  -1   3 -26      45     460
   1  -2 -26       1     533
  -1   2  26       1     377
  -1   2  26      18     494
   1  -2 -25     634     610
  -1   2  25     280     442
  -1   2  25     142     387
   1  -2 -24       1     295
  -1   2  24      32     325
  -1   2  24     156     342
   1  -2 -23      55     356
  -1   2  23     311     409
  -1   2  23     381     413
   1  -2 -22     282     537
  -1   2  22     117     670
  -1   2  22     313     636
   1  -2 -21       9     317
  -1   2  21     833     678
  -1   2  21     675     586
   1  -2 -20     454     338
  -1   2  20     307     647
  -1   2  20    1255     717
   1  -2 -19     761     576
  -1   2  19    1059     417
  -1   2  19     560     394
   1  -2 -18      24     483
  -1   2  18     724     336
  -1   2  18     999     344
   1  -2 -17     240     280
  -1   2  17     282     312
  -1   2  17     350     301
   1  -2 -16     355     275
  -1   2  16    1110     323
  -1   2  16       3     278
   1  -2 -15     276     413
  -1   2  15      49     387
  -1   2  15     358     289
   1  -2 -14    5811     433
  -1   2  14    9671     876
  -1   2  14    5566     625
   1  -2 -13     435     233
  -1   2  13    1626     514
  -1   2  13     853     368
   1  -2 -12    1297     404
  -1   2  12     974     360
  -1   2  12    1135     499
  -1   2  11    7904     615
  -1   2  11    8188     810
  -1   2  10     181     379
  -1   2  10      21     265
   1  -2  -9      29     163
  -1   2   9      29     249
  -1   2   9      29     398
   1  -2  -8     610     327
  -1   2   8     360     288
  -1   2   8     284     486
   1  -2  -7    2486     234
  -1   2   7    2736     214
  -1   2   7    3466     361
   1  -2  -6    2021     247
  -1   2   6    1833     386
  -1   2   6    2094     417
   1  -2  -5   19361     477
  -1   2   5   18865     664
  -1   2   5   19146    1150
   1  -2  -4   24307    1718
   1  -2  -4   30580    1304
  -1   2   4   30259    1313
  -1   2   4   25389    1301
   1  -2  -3   30967     507
   1  -2  -3   29670    1167
  -1   2   3   29545     781
  -1   2   3   29844     514
   1  -2  -2     263     109
   1  -2  -2     242     297
  -1   2   2     343     164
  -1   2   2     298      77
   1  -2   2   27201    1121
  -1   2  -2   26926     799
   1  -2   3    8149     453
  -1   2  -3    8511     485
   1  -2   4    1647     549
  -1   2  -4    1454     356
   1  -2   5    6197     786
  -1   2  -5    5375     519
   1  -2   6    9043     547
  -1   2  -6    8627    1000
   1  -2   7    1346     549
  -1   2  -7    1371     649
  -1   2  -8     359     263
  -1   2  -9   21283    1121
   1  -2  10     200     288
  -1   2 -10     352     329
   1  -2  11    4029     400
  -1   2 -11    3542     464
   1  -2  12     305     410
  -1   2 -12      81     467
   1  -2  13     597     427
  -1   2 -13     517     508
   1  -2  14     630     244
  -1   2 -14     204     486
   1  -2  15       0     198
  -1   2 -15      82     233
   1  -2  16     643     500
  -1   2 -16    1387     362
   1  -2  17      11     220
  -1   2 -17     219     256
   1  -2  18     757     347
  -1   2 -18     768     388
   1  -2  19    2043     745
  -1   2 -19    2022     783
   1  -2  20    2462     899
  -1   2 -20    2134     864
   1  -2  21     176     435
  -1   2 -21     675     694
   1  -2  22     598     474
  -1   2 -22      17     406
   1  -2  23     207     836
  -1   2 -23     142     430
   1  -2  24     641     625
  -1   2 -24     938     520
   1  -2  25      10     512
  -1   2 -25      45     684
   1  -2  26     765     597
  -1   2 -26      40     827
   1  -1 -26     216     391
  -1   1  26     195     442
  -1   1  26      96     399
   1  -1 -25     447     422
  -1   1  25     494     463
  -1   1  24     429     418
  -1   1  24     190     725
   1  -1 -23       3     324
  -1   1  23     562     406
  -1   1  23     411     600
   1  -1 -22     319     342
  -1   1  22       5     598
  -1   1  22      38     421
   1  -1 -21       9     258
  -1   1  21     172     321
  -1   1  21       9     279
   1  -1 -20     172     528
  -1   1  20     957     653
  -1   1  20     575     354
   1  -1 -19      82     275
  -1   1  19     342     531
  -1   1  19     124     297
   1  -1 -18      10     251
  -1   1  18     103     275
  -1   1  18      10     281
   1  -1 -17      70     226
  -1   1  17     154     227
  -1   1  16   11923    1012
  -1   1  16    4095     503
   1  -1 -15   22193    1033
  -1   1  15   21285    1393
  -1   1  15   25724    1464
   1  -1 -14     672     307
  -1   1  14    1093     343
  -1   1  14    1651     483
   1  -1 -13    1667     317
  -1   1  13    2353     357
  -1   1  13    2191     460
   1  -1 -12    1521     455
  -1   1  12    1856     308
  -1   1  12    2041     253
   1  -1 -11      48     164
  -1   1  11     262     198
  -1   1  11     181     151
   1  -1 -10     129     178
  -1   1  10       4     160
  -1   1  10      65     217
   1  -1  -9    2540     463
  -1   1   9    2263     331
  -1   1   9    2046     251
  -1   1   8    1514     229
  -1   1   8    1511     319
  -1   1   7    4678     349
  -1   1   7    4846     475
   1  -1  -6    1995     416
  -1   1   6    2048     567
  -1   1   6    2168     218
   1  -1  -5    4530     282
  -1   1   5    4260     414
  -1   1   5    4222     263
   1  -1  -4    7610     249
   1  -1  -4    8332     385
  -1   1   4    7689     705
  -1   1   4    6895     403
   1  -1  -3  231578    6595
   1  -1  -3  224863    6680
  -1   1   3  226473    7476
  -1   1   3  226611    6435
   1  -1   3   23406     721
  -1   1  -3   24001    1116
  -1   1  -4   26083     753
  -1   1  -5    1215     328
  -1   1  -6     476     312
   1  -1   7   11319     496
  -1   1  -7   11135     569
   1  -1   8     330     216
  -1   1  -8     458     240
   1  -1   9   23680    1388
  -1   1  -9   23033    1023
   1  -1  10   46714    1520
  -1   1 -10   48549    1671
   1  -1  11  150867    5060
  -1   1 -11  148619    6042
   1  -1  12   13813     671
  -1   1 -12   12395    1178
   1  -1  13     159     330
   1  -1  13     214     316
  -1   1 -13      19     392
   1  -1  14    4546     373
  -1   1 -14    2883     416
   1  -1  15      91     203
  -1   1 -15       0     230
   1  -1  16       3     199
  -1   1 -16      13     234
   1  -1  17       7     410
  -1   1 -17     211     449
   1  -1  18       6     251
  -1   1 -18     346     444
   1  -1  19      91     339
  -1   1 -19     586     341
   1  -1  20    1744     532
  -1   1 -20    1789     478
   1  -1  21     715     569
  -1   1 -21      35     312
   1  -1  22    1336     563
  -1   1 -22     210     825
   1  -1  23    6113     963
  -1   1 -23    3442    1272
   1  -1  24    4127     930
  -1   1 -24    2991     716
   1  -1  25    1144    1054
  -1   1 -25     539     509
   1  -1  26      71     862
  -1   1 -26     202     439
   1   0 -26     558     770
  -1   0  26     481     477
   1   0 -25     999     448
  -1   0  25     348     469
  -1   0  25     550     525
   1   0 -24      89     350
  -1   0  24       3     604
  -1   0  24      78     413
   1   0 -23       8     563
  -1   0  23     175     569
  -1   0  23       8     699
   1   0 -22     485     623
  -1   0  22     296     385
  -1   0  22    1102     817
   1   0 -21     148     321
  -1   0  21      38     325
  -1   0  21     620     398
   1   0 -20       0     295
  -1   0  20       0     289
  -1   0  20     321     342
   1   0 -19       0     294
  -1   0  19       0     539
  -1   0  19       0     305
   1   0 -18       7     506
  -1   0  18       7     498
  -1   0  18       7     523
   1   0 -17     884     542
  -1   0  17     942     331
  -1   0  17    1363     570
   1   0 -16       1     241
  -1   0  16     174     240
  -1   0  16      97     221
   1   0 -15   28729    1254
  -1   0  15   28265    1184
  -1   0  15   33256    1238
   1   0 -14   68610    2693
  -1   0  14   73876    3251
  -1   0  14   79730    2793
   1   0 -13    8113     888
  -1   0  13    8652     516
  -1   0  13    8789     572
   1   0 -12   12745     928
  -1   0  12   12068     628
  -1   0  12   12570     591
   1   0 -11   14768     738
  -1   0  11   16115    1103
  -1   0  11   15298     681
   1   0 -10    3362     310
  -1   0  10    3016     557
  -1   0  10    2338     450
   1   0  -9     234     202
  -1   0   9     299     390
  -1   0   9     337     325
   1   0  -8     675     420
  -1   0   8     752     218
  -1   0   8     803     469
   1   0  -7   33880    1561
  -1   0   7   31099    1633
  -1   0   7   32891    1078
   1   0  -6    1603     565
   1   0  -5   81942    2708
  -1   0   5   78870    2284
  -1   0   5   83663    2212
   1   0  -4    1828     295
  -1   0   4    3448     377
  -1   0   4    3242     161
   1   0  -3    2409     232
   1   0  -3    2476     177
  -1   0   3    2333     342
   1   0   4    9367     371
   1   0   5      70     198
   1   0   6    1909     288
   1   0   7     276     197
   1   0   8      74     322
  -1   0  -8      19     360
   1   0   9     135     309
  -1   0  -9       5     211
   1   0  10    3559     336
  -1   0 -10    3555     380
   1   0  11   13704     667
  -1   0 -11   13063    1103
   1   0  12  130211    4532
  -1   0 -12  130410    5479
   1   0  13    6128     716
  -1   0 -13    5665     494
   1   0  14     310     444
  -1   0 -14    1101     296
   1   0  15     229     221
  -1   0 -15      62     405
   1   0  16    2467     381
  -1   0 -16    3255     680
   1   0  17      17     247
  -1   0 -17     108     262
   1   0  18       2     413
  -1   0 -18      26     265
   1   0  19       5     563
  -1   0 -19       5     335
   1   0  20       1     367
  -1   0 -20       1     554
   1   0  21     127     375
  -1   0 -21      19     544
   1   0  22     240     491
  -1   0 -22     319     392
   1   0  23     614     455
  -1   0 -23     636     488
   1   0  24     592     674
  -1   0 -24    1863     858
   1   0  25    1425     760
   1   0  26     650     651
  -1   0 -26    1231     553
   1   1 -26       1     380
  -1  -1  26      72     377
  -1  -1  26     236     451
   1   1 -25     699     704
  -1  -1  25      67     690
  -1  -1  25       2     855
   1   1 -24       1     584
  -1  -1  24     225     439
   1   1 -23    1344     481
  -1  -1  23    1543     604
   1   1 -22     191     420
  -1  -1  22     536     393
  -1  -1  22    1805     524
   1   1 -21     248     331
  -1  -1  21       3     655
  -1  -1  21     175     309
   1   1 -20     554     607
  -1  -1  20    1460     586
  -1  -1  20     241     404
   1   1 -19      29     526
  -1  -1  19     493     510
  -1  -1  19     300     335
   1   1 -18      60     276
  -1  -1  18     252     458
   1   1 -17    1051     348
  -1  -1  17    1295     327
  -1  -1  17    1568     532
   1   1 -16      22     241
  -1  -1  16      33     208
  -1  -1  16     115     219
   1   1 -15     337     482
  -1  -1  15     525     244
  -1  -1  15     185     258
   1   1 -14   15045    1237
  -1  -1  14   15540    1104
  -1  -1  14   14480    1056
   1   1 -13    5432     905
  -1  -1  13    6262     500
  -1  -1  13    7927     824
   1   1 -12   12401    1117
  -1  -1  12   13366     695
   1   1 -11    6669     501
  -1  -1  11    7097     707
   1   1 -10       1     223
  -1  -1  10       1     200
   1   1  -9    1122     273
  -1  -1   9    1081     231
   1   1  -8   12355     661
   1   1  -7      68     215
   1   1  -6   13273     625
  -1  -1   6   13706     878
   1   1  -5    4735     661
  -1  -1   5    4515     333
   1   1  -4   40190    1322
  -1  -1   4   41429    1275
  -1  -1   4   36227    1586
   1   1  -3   17094     673
  -1  -1   3   16763     928
  -1  -1   3   16001     610
   1   1   4     114     147
  -1  -1  -4     114     150
   1   1   5   31197    1489
  -1  -1  -5   31005    1539
   1   1   6   13488     568
  -1  -1  -6   13904     938
   1   1   7   11629     566
  -1  -1  -7   12242     603
   1   1   8    6757     418
  -1  -1  -8    7121     736
   1   1   9    6064     393
   1   1  10      46     198
   1   1  11   12930     627
   1   1  12    2277     325
  -1  -1 -12    1566     348
   1   1  13   10116     955
  -1  -1 -13   10026     671
   1   1  14     455     506
  -1  -1 -14     730     534
   1   1  15     433     426
  -1  -1 -15     728     470
   1   1  16    3012     388
  -1  -1 -16    3438     414
   1   1  17     672     299
  -1  -1 -17     491     301
   1   1  18    1110     365
  -1  -1 -18     912     564
   1   1  19       1     605
  -1  -1 -19     943     566
   1   1  20     935     572
  -1  -1 -20       5     302
   1   1  21     509     760
  -1  -1 -21     794     376
   1   1  22     198     330
   1   1  22       2     426
  -1  -1 -22     729     560
   1   1  23     294     507
  -1  -1 -23     331     661
   1   1  24      79     525
  -1  -1 -24      18     410
   1   1  25      26     871
  -1  -1 -25     187     422
   1   1  26     123     413
   1   2 -26     520     478
  -1  -2  26     456     467
  -1  -2  26     130     577
   1   2 -25    1146     519
  -1  -2  25     189     633
   1   2 -24     897     515
  -1  -2  24     283    1010
   1   2 -23     688     812
  -1  -2  23    1079     430
  -1  -2  23     602     995
   1   2 -22     265     620
  -1  -2  22     263     451
  -1  -2  22     244     329
   1   2 -21      15     342
  -1  -2  21     134     390
  -1  -2  21     138     308
   1   2 -20      59     298
  -1  -2  20       1     534
   1   2 -19     251     326
  -1  -2  19      44     542
   1   2 -18      29     265
  -1  -2  18     132     226
  -1  -2  18      29     245
   1   2 -17     157     496
  -1  -2  17     105     443
  -1  -2  17     476     262
   1   2 -16     497     537
  -1  -2  16     899     477
  -1  -2  16     771     284
   1   2 -15     821     499
  -1  -2  15     775     264
   1   2 -14     595     248
  -1  -2  14      32     358
   1   2 -13     757     303
  -1  -2  13     799     466
   1   2 -12   92815    3398
  -1  -2  12   94548    3348
   1   2 -11    8243     631
  -1  -2  11   10200     922
   1   2 -10   24068    1077
   1   2  -9    7447     559
   1   2  -8    5999     805
  -1  -2   8    5819     417
   1   2  -7     166     366
  -1  -2   7      16     303
   1   2  -6   14125     676
  -1  -2   6   13845     594
   1   2  -5    8981    1134
  -1  -2   5    9064     664
   1   2  -4    2328     381
  -1  -2   4    2210     378
   1   2   3    3314     164
  -1  -2  -3    3461     305
   1   2   4       5     332
  -1  -2  -4      14     186
   1   2   5    8984     437
  -1  -2  -5    8558     732
   1   2   6      61     183
   1   2   7     808     225
  -1  -2  -7     933     236
   1   2   8   11018     773
  -1  -2  -8   11512     536
   1   2   9    1147     428
  -1  -2  -9    1087     433
   1   2  10     463     364
  -1  -2 -10     331     233
   1   2  11    1834     303
  -1  -2 -11    1679     546
   1   2  12   18301    1073
   1   2  13    9036     823
   1   2  14   47137    2199
  -1  -2 -14   44525    2315
   1   2  15   22139    1370
  -1  -2 -15   20396     982
   1   2  16     764     552
  -1  -2 -16    1516     350
   1   2  17    3479     453
  -1  -2 -17    4438     711
   1   2  18    1346     388
  -1  -2 -18    1245     359
   1   2  19     103     335
  -1  -2 -19     269     292
   1   2  20     303     331
   1   2  20     239     370
  -1  -2 -20      11     507
   1   2  21    1047     824
   1   2  21    1077     420
  -1  -2 -21     783     671
  -1  -2 -22     884     422
  -1  -2 -23      27     344
   1   2  24       7     411
  -1  -2 -24     443     567
   1   2  25       2     488
   1   2  25     715     529
  -1  -2 -25    1382     474
   1   2  26     362     416
  -1  -2 -26      17     383
   1   3 -26       3     648
  -1  -3  26     157     480
   1   3 -25     873     822
  -1  -3  25     294    1025
   1   3 -24    3486     780
  -1  -3  24    4993     982
   1   3 -23    3972     848
  -1  -3  23    5902     704
  -1  -3  23    6460     989
   1   3 -22       0     421
  -1  -3  22     614     343
  -1  -3  22     735     771
   1   3 -21    2077     799
  -1  -3  21     701     860
   1   3 -20    2867     898
  -1  -3  20    3123     563
   1   3 -19     782     685
  -1  -3  19     875     641
  -1  -3  19     994     348
   1   3 -18     600     577
  -1  -3  18       4     540
  -1  -3  18     806     276
   1   3 -17       1     239
  -1  -3  17      17     196
  -1  -3  17       3     213
   1   3 -16     545     310
  -1  -3  16     472     428
   1   3 -15      17     263
  -1  -3  15     320     382
   1   3 -14     111     228
  -1  -3  14       2     194
   1   3 -13     459     288
  -1  -3  13     866     417
   1   3 -12    6812     562
   1   3 -11   54446    2027
   1   3 -10  160825    5735
  -1  -3  10  157982    5501
   1   3  -9     702     316
  -1  -3   9     873     459
   1   3  -8    1264     607
  -1  -3   8    1089     300
   1   3  -7    3598     419
  -1  -3   7    3468     647
   1   3  -6   23741    1178
  -1  -3   6   23573    1622
  -1  -3   5    4421     715
   1   3  -4    8799     448
  -1  -3   4    8780     428
   1   3  -3    5036     387
   1   3   2  797238   31090
  -1  -3  -2  813135   31080
   1   3   3  469970   17242
  -1  -3  -3  479293   18307
   1   3   4  113902    4017
  -1  -3  -4  120531    3689
   1   3   5    3490     277
  -1  -3  -5    4177     482
   1   3   6    4801     296
  -1  -3  -6    4809     509
   1   3   7   12659     864
  -1  -3  -7   12286     887
   1   3   8     825     213
  -1  -3  -8     465     374
   1   3   9    4807     345
  -1  -3  -9    4863     357
   1   3  10    2805     502
  -1  -3 -10    2915     329
   1   3  11    5329     617
  -1  -3 -11    5282     640
   1   3  12     886     381
  -1  -3 -12     743     243
   1   3  13     961     416
  -1  -3 -13     629     443
   1   3  14    1581     499
   1   3  15   57086    2574
   1   3  16   23088    1537
   1   3  17    1783     683
  -1  -3 -17    2685     408
   1   3  18      34     443
  -1  -3 -18      67     240
   1   3  19    1698     407
   1   3  19     865     427
  -1  -3 -19     421     610
   1   3  20      14     344
   1   3  20     265     305
  -1  -3 -20      14     277
   1   3  21      45     392
  -1  -3 -21       1     290
   1   3  22     495     471
  -1  -3 -22     130     562
   1   3  23      12     734
  -1  -3 -23      12     353
   1   3  24     352     394
  -1  -3 -24       9     351
   1   3  25     342     463
   1   3  25     124     766
   1   3  26     208     411
  -1  -4  25       6     515
  -1  -4  24     751     376
  -1  -4  24     214     589
   1   4 -23    2372    1128
  -1  -4  23    2733     541
  -1  -4  23    4430    1279
   1   4 -22     964     563
  -1  -4  22    1414     589
   1   4 -21     354     459
  -1  -4  21     723     453
   1   4 -20    2536     563
  -1  -4  20    1492     917
  -1  -4  20    2904     430
   1   4 -19    1551     487
  -1  -4  19    1833     378
  -1  -4  19    1875     453
   1   4 -18     885     368
  -1  -4  18     380     327
  -1  -4  18     309     271
   1   4 -17     201     266
  -1  -4  17       8     393
   1   4 -16     161     299
  -1  -4  16     129     259
   1   4 -15     168     479
  -1  -4  15     358     405
   1   4 -14     109     410
   1   4 -13     360     486
   1   4 -12     155     241
  -1  -4  12       3     355
   1   4 -11   11691     667
  -1  -4  11   11421     577
   1   4 -10     157     308
  -1  -4  10     270     463
   1   4  -9   44807    1640
  -1  -4   9   45323    1513
   1   4  -8      18     500
  -1  -4   8     235     258
  -1  -4   7    9868     957
  -1  -4   6   13189    1023
   1   4  -5    8538     619
  -1  -4   5    8558     961
   1   4  -4   22192    1078
  -1  -4   3   20088     882
  -1  -4   1   44792     968
  -1  -4   1   41560    1375
   1   4   0    2197     446
  -1  -4   0    2249     279
   1   4   1     300     107
   1   4   1     170     188
  -1  -4  -1     206     187
   1   4   2   34826    1038
   1   4   2   36834     934
  -1  -4  -2   34756    1042
   1   4   3   13418     914
  -1  -4  -3   13485     600
   1   4   4  134730    4763
  -1  -4  -4  140849    4367
   1   4   5    2907     262
  -1  -4  -5    3368     468
   1   4   6   10914     418
  -1  -4  -6   10997     413
   1   4   7    4312     466
  -1  -4  -7    4415     277
   1   4   8    2737     244
  -1  -4  -8    2492     254
   1   4   9     667     347
  -1  -4  -9     664     209
   1   4  10    1179     228
  -1  -4 -10    1613     402
   1   4  11      22     163
  -1  -4 -11      22     284
   1   4  12     123     275
  -1  -4 -12       9     167
   1   4  13    1725     425
  -1  -4 -13    1480     426
   1   4  14    3224     561
  -1  -4 -14    3692     371
   1   4  15    2517     562
  -1  -4 -15    2976     585
   1   4  16   14773    1294
   1   4  16    9706    1090
   1   4  17   11861     831
   1   4  17   11031    1190
   1   4  18     168     322
   1   4  18     342     524
  -1  -4 -18       9     467
   1   4  19       3     312
   1   4  19       3     542
  -1  -4 -19       3     274
   1   4  20     646     717
  -1  -4 -20     438     542
   1   4  21       0     765
  -1  -4 -21       0     568
   1   4  22     746     422
  -1  -4 -22     464     315
   1   4  23      22     360
   1   4  23       1     368
  -1  -4 -23     148     480
   1   4  24      47     374
   1   4  24     174     379
  -1  -4 -24     162     561
   1   4  25       9     377
  -1  -4 -25     204     359
   1   4  26       4     635
  -1  -4 -26       3     649
  -1  -5  25     412     911
  -1  -5  24      26     314
  -1  -5  24      26     805
  -1  -5  23      16     493
  -1  -5  22     880     945
  -1  -5  21    5353     845
  -1  -5  20     254     445
  -1  -5  20     981     319
   1   5 -19     100     656
  -1  -5  19     199     268
  -1  -5  19     104     572
   1   5 -18    1944     733
  -1  -5  18    1021     390
   1   5 -17     403     547
  -1  -5  17      87     280
   1   5 -16     729     615
   1   5 -15    1394     628
   1   5 -14     968     588
   1   5 -13      33     432
  -1  -5  13      33     208
   1   5 -12    1175     555
  -1  -5  12     988     458
  -1  -5  11     934     264
  -1  -5  10     991     483
  -1  -5   9   40754    1526
  -1  -5   8   74602    3342
   1   5  -7   21558    1039
  -1  -5   7   21215    1423
   1   5  -6    6241     999
  -1  -5   6    6252     913
   1   5  -5   12319     765
  -1  -5   5   11797     723
  -1  -5   3     212     280
  -1  -5   1     849     100
  -1  -5   1    1150     300
  -1  -5   0    2172     353
  -1  -5   0    1983     208
   1   5   1    9986     566
   1   5   1    9751     374
  -1  -5  -1   10167     575
   1   5   2   14761     607
   1   5   2   16224     786
  -1  -5  -2   14812     950
   1   5   3   82449    2443
   1   5   3   80389    1950
  -1  -5  -3   79105    2419
   1   5   4   46133    1462
   1   5   4   48446    1832
  -1  -5  -4   48055    1863
   1   5   5   23066    1264
   1   5   5   23199     765
  -1  -5  -5   23729     768
   1   5   6   39420    1158
  -1  -5  -6   39405    1541
   1   5   7    1103     234
  -1  -5  -7    1286     237
   1   5   8    5325     558
  -1  -5  -8    5599     377
   1   5   9    1975     237
  -1  -5  -9    1910     242
   1   5  10    2034     420
  -1  -5 -10    2011     432
   1   5  11     358     168
  -1  -5 -11     503     294
   1   5  12    5784     676
   1   5  12    4106     320
  -1  -5 -12    3808     308
   1   5  13     845     407
   1   5  13    3374     595
  -1  -5 -13     610     420
   1   5  14    2308     452
   1   5  14    2297     361
  -1  -5 -14    1462     279
   1   5  15    1984     551
   1   5  15    3709     430
  -1  -5 -15    2163     559
   1   5  16    1178     560
   1   5  16    1887     402
  -1  -5 -16    1400     327
   1   5  17    6285     650
   1   5  17    4702     591
   1   5  18    4287     572
   1   5  18    1956     902
   1   5  19    5132    1203
   1   5  20     787     742
   1   5  20     483     688
  -1  -5 -20     683     333
   1   5  21       2     365
   1   5  21       2     649
  -1  -5 -21       2     290
   1   5  22     220     591
   1   5  22       6     344
  -1  -5 -22       6     470
   1   5  23     149     418
   1   5  23     347     679
  -1  -5 -23     464     340
   1   5  24     222     721
   1   5  24     219     635
  -1  -5 -24     418     346
   1   5  25       0     695
   1   5  25       0     336
  -1  -5 -25       0     569
   1   5  26     344     730
   1   5  26      40     336
  -1  -5 -26       5     356
   1   6 -25       9     822
  -1  -6  25     523     520
  -1  -6  24      10     489
  -1  -6  23     654     848
  -1  -6  22      78     407
  -1  -6  21    4911     754
  -1  -6  20   19260    2030
  -1  -6  20   17672    1004
  -1  -6  19    1191     473
  -1  -6  18    3451     555
  -1  -6  14     148     235
  -1  -6  13     407     432
  -1  -6  12     950     272
  -1  -6  11    4337     645
   1   6 -10    6392     944
  -1  -6  10    6375     502
   1   6  -9      87     293
  -1  -6   9     288     451
   1   6  -8   33423    1414
  -1  -6   8   32238    1263
   1   6  -7  403522   18372
  -1  -6   7  391064   16324
   1   6  -6   12846     784
  -1  -6   6   13082     747
  -1  -6   4    2707     407
  -1  -6   3   15759     718
  -1  -6   1       6     130
  -1  -6   1      94     392
   1   6   0   16961     639
   1   6   0   16712     415
  -1  -6   0   16282     439
  -1  -6   0   16496     627
   1   6   1   21617    1034
   1   6   1   21333     621
  -1  -6  -1   21308     697
  -1  -6  -1   21532     589
   1   6   2     224     127
   1   6   2     545     168
  -1  -6  -2     669     296
   1   6   3    1169     462
   1   6   3    1264     429
  -1  -6  -3    1130     455
   1   6   4    5468     388
   1   6   4    5430     364
  -1  -6  -4    5625     592
   1   6   5   50976    2083
   1   6   5   49742    1846
  -1  -6  -5   51182    1473
   1   6   6  197661    6308
   1   6   6  187279    6323
  -1  -6  -6  198074    6639
   1   6   7    2220     433
   1   6   7    2575     328
  -1  -6  -7    2182     430
   1   6   8     786     174
   1   6   8     751     242
  -1  -6  -8     695     178
   1   6   9    4650     418
   1   6   9    4286     315
  -1  -6  -9    4457     331
   1   6  10    1372     404
   1   6  10    2243     337
  -1  -6 -10    1754     415
   1   6  11    2068     338
   1   6  11    1956     245
  -1  -6 -11    1811     404
   1   6  12     657     301
   1   6  12     903     215
  -1  -6 -12     608     218
   1   6  13     664     323
   1   6  13     369     282
  -1  -6 -13     150     196
   1   6  14    1719     365
   1   6  14    1265     446
  -1  -6 -14    1560     426
   1   6  15    2157     401
   1   6  15    1897     506
  -1  -6 -15    1477     305
   1   6  16    1509     343
   1   6  16    2969     736
  -1  -6 -16    1520     534
   1   6  17   13145     813
  -1  -6 -17   10491     711
   1   6  18   11004     872
  -1  -6 -18    8800    1077
   1   6  19   27856    1566
   1   6  19   21445    1546
   1   6  20    8191     861
   1   6  20    6430     824
   1   6  21     190     385
   1   6  21      17     381
  -1  -6 -21      17     289
   1   6  22      90     378
   1   6  22       0     379
  -1  -6 -22     389     303
   1   6  23      30     696
   1   6  23      68     597
  -1  -6 -23     398     516
   1   6  24     140     651
   1   6  24      65     514
  -1  -6 -24      16     295
   1   6  25     281     420
   1   6  25      10     528
  -1  -6 -25      28     326
   1   7 -25       4     430
   1   7 -24      44     442
  -1  -7  24      44     730
  -1  -7  24     281     752
   1   7 -23       4     675
  -1  -7  23       4     401
   1   7 -22     683     591
  -1  -7  22      30     338
   1   7 -21      31     590
  -1  -7  21      72     209
  -1  -7  21      31     568
  -1  -7  20    1467     525
  -1  -7  20    1728     343
  -1  -7  19    4562     697
  -1  -7  15    1021     305
   1   7 -14    2564     735
  -1  -7  14    1484     592
   1   7 -13       5     451
  -1  -7  13     123     217
   1   7 -12      33     258
  -1  -7  12      14     345
   1   7 -11     904     343
  -1  -7  11     829     285
   1   7 -10     824     334
  -1  -7  10     537     483
   1   7  -9    3236     730
  -1  -7   9    3291     415
   1   7  -8    1698     400
  -1  -7   8    2045     375
  -1  -7   7    5236     913
  -1  -7   6   35538    1966
  -1  -7   4   19779     920
  -1  -7   2     469     298
  -1  -7   2    3102     125
  -1  -7   1     360     127
  -1  -7   1     352     252
   1   7   0    3440     236
  -1  -7   0    3348     250
  -1  -7   0    3295     355
   1   7   1    3815     201
   1   7   1    4333     608
  -1  -7  -1    4158     628
  -1  -7  -1    3890     313
   1   7   2     412     137
   1   7   2     307     207
  -1  -7  -2     464     199
   1   7   3     273     135
   1   7   3      26     270
  -1  -7  -3      26     150
   1   7   4    4142     286
   1   7   4    4545     285
  -1  -7  -4    4456     466
   1   7   5    1636     236
   1   7   5    1708     453
  -1  -7  -5    1743     233
   1   7   6    1138     282
   1   7   6    1317     233
  -1  -7  -6    1169     403
   1   7   7   54880    1582
   1   7   7   53656    1704
  -1  -7  -7   56985    1991
   1   7   8    6243     355
   1   7   8    6162     730
  -1  -7  -8    6007     360
   1   7   9     141     289
   1   7   9      27     416
  -1  -7  -9     136     173
   1   7  10      38     391
   1   7  10     616     165
  -1  -7 -10     249     167
   1   7  11    1723     370
   1   7  11    2220     510
  -1  -7 -11     892     369
   1   7  12     184     410
   1   7  12     194     177
  -1  -7 -12     292     290
   1   7  13       1     256
   1   7  13      41     372
  -1  -7 -13      46     151
   1   7  14     700     480
   1   7  14     517     327
  -1  -7 -14     238     189
   1   7  15    1178     452
   1   7  15    1649     654
  -1  -7 -15    1193     414
   1   7  16     778     286
   1   7  16     842     369
  -1  -7 -16     967     264
   1   7  17    3393     458
   1   7  17    3813     541
  -1  -7 -17    3052     634
   1   7  18    2056     443
   1   7  18    1939     496
  -1  -7 -18    1406     370
   1   7  19       3     357
   1   7  19     457     390
  -1  -7 -19     344     484
   1   7  20    4250     693
   1   7  20    4011     699
   1   7  21     141     883
   1   7  21     890     466
   1   7  22      49     330
   1   7  22       1     648
  -1  -7 -22       6     485
   1   7  23      86     635
   1   7  23      26     306
  -1  -7 -23      22     275
   1   7  24       0     393
   1   7  24       0     301
  -1  -7 -24     587     475
   1   7  25     147     326
   1   7  25      11     441
  -1  -7 -25      11     321
   1   8 -24     123     512
  -1  -8  24     763     507
   1   8 -23     193     510
  -1  -8  23     823     493
   1   8 -22      41     401
  -1  -8  22      41     361
  -1  -8  22      41     649
   1   8 -21      11     407
  -1  -8  21      11     218
  -1  -8  21     417     370
   1   8 -20      20     416
  -1  -8  20     680     377
  -1  -8  20     105     227
   1   8 -19      28     587
  -1  -8  19    3720     555
   1   8 -18    4244     782
   1   8 -17     459     500
   1   8 -16     868     431
  -1  -8  16     445     353
   1   8 -15    1961     468
  -1  -8  15    1580     626
   1   8 -14    1671     427
  -1  -8  14    1330     353
   1   8 -13    1909     431
  -1  -8  13    1602     354
   1   8 -12    5612     880
  -1  -8  12    4499     476
   1   8 -11     197     503
  -1  -8  11      41     425
   1   8 -10      31     264
  -1  -8  10       1     227
   1   8  -9     629     316
  -1  -8   9     349     485
  -1  -8   8    7704     577
  -1  -8   7    3426     459
  -1  -8   5   57182    2756
  -1  -8   4     231     414
  -1  -8   2    3629     167
  -1  -8   2    4151     301
  -1  -8   1     474     123
  -1  -8   1     369     242
  -1  -8   0    2671     321
  -1  -8   0    2508     227
   1   8   1     264     106
   1   8   1     443     218
  -1  -8  -1     421     384
  -1  -8  -1     295     177
   1   8   2    1678     300
   1   8   2    1965     496
  -1  -8  -2    1901     284
   1   8   3    2212     229
   1   8   3    2179     487
  -1  -8  -3    2585     475
   1   8   4    4374     351
   1   8   4    4072     327
  -1  -8  -4    4182     340
   1   8   5      11     167
   1   8   5      83     305
  -1  -8  -5      20     285
   1   8   6   13640     521
   1   8   6   14007     585
  -1  -8  -6   13372     749
   1   8   7   20319    1161
   1   8   7   20296     694
  -1  -8  -7   19970     701
   1   8   8   26750    1476
   1   8   8   25454    1222
  -1  -8  -8   26195     947
   1   8   9    6085     434
   1   8   9    5206     528
  -1  -8  -9    5258     338
   1   8  10    2842     262
   1   8  10    3158     351
  -1  -8 -10    2736     263
   1   8  11    2977     460
   1   8  11    3561     396
  -1  -8 -11    3345     290
   1   8  12     905     289
   1   8  12     398     197
  -1  -8 -12     303     325
   1   8  13     288     198
   1   8  13     297     280
  -1  -8 -13      55     304
   1   8  14    1451     357
   1   8  14    1200     415
  -1  -8 -14    1217     244
   1   8  15     770     257
   1   8  15     866     346
  -1  -8 -15     504     387
   1   8  16    3778     510
   1   8  16    2881     406
  -1  -8 -16    3291     547
   1   8  17    1231     401
   1   8  17     767     336
  -1  -8 -17     679     278
   1   8  18     142     331
   1   8  18     113     665
  -1  -8 -18     748     435
   1   8  19     403     647
   1   8  19     797     743
  -1  -8 -19     592     306
   1   8  20    6047    1173
   1   8  20    3309    1027
  -1  -8 -20    2608     791
   1   8  21     111     777
   1   8  21    2558     972
   1   8  22    2215     640
   1   8  22    1823     879
   1   8  23       1     465
   1   8  23     738     614
  -1  -8 -23     469     561
   1   8  24       1     430
   1   8  24     192     531
  -1  -8 -24     340     302
   1   8  25     652     483
   1   8  25       3     356
  -1  -8 -25     127     532
   1   9 -24       5     876
  -1  -9  24     218     496
  -1  -9  24     251     268
   1   9 -23      13     730
  -1  -9  23     339     700
   1   9 -22     271     856
  -1  -9  22    1064     490
  -1  -9  22     586     432
   1   9 -21     997     704
  -1  -9  21     700     399
  -1  -9  21      20     219
   1   9 -20     582     722
  -1  -9  20      19     212
   1   9 -19     667     812
  -1  -9  19     474     418
   1   9 -18     978     886
   1   9 -17   17135    2058
  -1  -9  17   19584    1179
   1   9 -16   17733    1971
  -1  -9  16   16238    1119
   1   9 -15     646     739
  -1  -9  15     997     363
   1   9 -14    1062     398
  -1  -9  14     398     324
   1   9 -13     143     284
  -1  -9  13      11     403
   1   9 -12      29     318
  -1  -9  12     563     267
   1   9 -11      18     275
  -1  -9  11      18     406
  -1  -9  10      89     260
  -1  -9   9     701     327
  -1  -9   8    1075     550
  -1  -9   7    1188     328
  -1  -9   5       6     304
  -1  -9   4  214542    8596
  -1  -9   3    3305     213
  -1  -9   2     130      90
  -1  -9   2      68     219
  -1  -9   1     227     129
  -1  -9   1     223     404
  -1  -9   0      37     133
  -1  -9   0      37     330
   1   9   1   18566     509
   1   9   1   20119     804
  -1  -9  -1   19629     682
  -1  -9  -1   19104    1096
   1   9   2    4053     379
   1   9   2    4058     371
  -1  -9  -2    4459     375
   1   9   3     391     208
   1   9   3     369     145
  -1  -9  -3     555     203
   1   9   4    4412     347
   1   9   4    4225     294
  -1  -9  -4    4217     535
   1   9   5    1392     249
   1   9   5     705     240
  -1  -9  -5    1425     235
   1   9   6    9923     439
   1   9   6    9923     721
  -1  -9  -6   10236     439
   1   9   7    9923     812
   1   9   7   10165     481
  -1  -9  -7    9738     462
   1   9   8     826     253
   1   9   8     739     339
  -1  -9  -8     771     344
   1   9   9  129500    4731
   1   9   9  125194    4345
  -1  -9  -9  127702    4733
   1   9  10   36031    1202
   1   9  10   36230    1822
  -1  -9 -10   35126    1509
   1   9  11   10607     753
   1   9  11   11000    1008
  -1  -9 -11    9393     506
   1   9  12       2     149
   1   9  12     285     355
  -1  -9 -12       2     145
   1   9  13     696     471
   1   9  13     334     206
  -1  -9 -13     464     192
   1   9  14       0     486
   1   9  14     313     350
  -1  -9 -14     600     325
   1   9  15     244     223
   1   9  15     235     485
  -1  -9 -15      52     199
   1   9  16     220     551
  -1  -9 -16       7     210
   1   9  17     281     512
   1   9  17       6     235
  -1  -9 -17      64     318
   1   9  18    1587     769
   1   9  18     995     612
  -1  -9 -18     736     291
   1   9  19    2250     569
   1   9  19    2164     804
  -1  -9 -19    2228     612
   1   9  20    3296     948
   1   9  20    4342     670
  -1  -9 -20    2998     480
   1   9  21       3     581
   1   9  21     872     428
  -1  -9 -21       3     480
   1   9  22    6394     888
   1   9  22    3576    1080
   1   9  23    7660     880
   1   9  23    1517    1068
   1   9  24     106     669
   1   9  24    1758     930
  -1  -9 -24     284     601
   1   9  25      12     588
   1   9  25     849     804
  -1  -9 -25      86     321
   1  10 -23      70     450
  -1 -10  23       7     425
  -1 -10  23     127     212
   1  10 -22       7     460
  -1 -10  22     145     359
  -1 -10  22     196     419
   1  10 -21      29     448
  -1 -10  21     114     335
   1  10 -20       0     421
  -1 -10  20       0     184
   1  10 -19     287     463
  -1 -10  19     448     338
   1  10 -18    1520     530
  -1 -10  18     506     429
   1  10 -17    1274     541
  -1 -10  17     801     453
   1  10 -16   10595    1032
  -1 -10  16   10940    1456
   1  10 -15   21137    1481
  -1 -10  15   22221    1316
   1  10 -14     522     413
  -1 -10  14     187     557
  -1 -10  13    1568     401
  -1 -10  12    1023     577
  -1 -10  11    1139     355
  -1 -10  10     116     442
  -1 -10   9      72     224
  -1 -10   8    2405     396
  -1 -10   7    8669     937
  -1 -10   5     373     306
  -1 -10   4     392     474
  -1 -10   3   28976     641
  -1 -10   3   28903    1105
  -1 -10   2  179793    5317
  -1 -10   2  167111    6788
  -1 -10   1     720     449
  -1 -10   1     692     138
  -1 -10   0     103     141
  -1 -10   0      57     359
   1  10   1       1     152
  -1 -10  -1      71     324
  -1 -10  -1      56     154
   1  10   2    1463     268
   1  10   2    1446     155
  -1 -10  -2    1558     269
   1  10   3    3477     354
   1  10   3    4098     328
  -1 -10  -3    3574     323
   1  10   4     198     193
   1  10   4     339     242
  -1 -10  -4     263     177
   1  10   5    4484     305
   1  10   5    4489     345
  -1 -10  -5    4524     533
   1  10   6      71     308
   1  10   6     228     185
  -1 -10  -6     142     290
   1  10   7    3031     311
   1  10   7    3070     279
  -1 -10  -7    2803     435
   1  10   8     177     334
   1  10   8     395     288
  -1 -10  -8     188     273
   1  10   9    1724     535
   1  10   9    2598     452
  -1 -10  -9    1657     426
   1  10  10   48317    1600
   1  10  10   47307    1724
  -1 -10 -10   44980    1863
   1  10  11   43484    1632
   1  10  11   42218    1787
  -1 -10 -11   38980    1712
   1  10  12    3229     335
   1  10  12    3594     453
  -1 -10 -12    2590     493
   1  10  13     537     382
   1  10  13     451     318
  -1 -10 -13     763     214
   1  10  14       2     249
   1  10  14     374     293
  -1 -10 -14       2     160
   1  10  15     307     235
   1  10  15     597     320
  -1 -10 -15       5     350
   1  10  16     486     249
   1  10  16     146     332
  -1 -10 -16     133     212
   1  10  17     202     326
  -1 -10 -17      11     203
   1  10  18       3     484
   1  10  18       3     367
  -1 -10 -18       3     378
   1  10  19     977     455
   1  10  19    1206     640
  -1 -10 -19     975     297
   1  10  20    2278     489
   1  10  20    1730     571
  -1 -10 -20    1585     635
   1  10  21       8     302
   1  10  21      30     379
  -1 -10 -21      61     255
   1  10  22     874     791
   1  10  22     355     365
  -1 -10 -22       3     533
   1  10  23     573     421
   1  10  23     490     858
   1  10  24    1506     887
   1  10  24     275     440
  -1 -11  23     104     198
  -1 -11  22     770     745
  -1 -11  22     167     372
   1  11 -21      94     471
  -1 -11  21     263     329
   1  11 -20       5     451
  -1 -11  20     165     191
   1  11 -19      12     478
  -1 -11  19     494     673
  -1 -11  18      44     355
  -1 -11  17     156     580
  -1 -11  16     103     350
  -1 -11  15    1352     511
  -1 -11  14     516     454
  -1 -11  13     142     283
  -1 -11  12     815     350
  -1 -11  11    1716     388
  -1 -11  10     684     315
  -1 -11   9     322     494
  -1 -11   8       0     250
  -1 -11   5    1159     345
  -1 -11   4    1660     320
  -1 -11   4     142     265
  -1 -11   3   16678     536
  -1 -11   3   16032     811
  -1 -11   2   63794    1452
  -1 -11   2   62556    1973
  -1 -11   1     317     152
  -1 -11   1     181     264
  -1 -11   0    8440     217
  -1 -11   0    7540     430
  -1 -11  -1     634     233
  -1 -11  -1     801     182
   1  11   2   10692     372
   1  11   2   11779     579
  -1 -11  -2   11730     573
   1  11   3     294     198
   1  11   3     349     328
  -1 -11  -3     170     191
   1  11   4    1127     310
   1  11   4    2060     439
  -1 -11  -4    1650     248
   1  11   5      30     244
   1  11   5     103     311
  -1 -11  -5      60     173
   1  11   6    3165     265
   1  11   6    3431     284
  -1 -11  -6    3447     273
   1  11   7     237     183
   1  11   7      45     301
  -1 -11  -7     265     169
   1  11   8    4911     596
   1  11   8    5204     555
  -1 -11  -8    4847     340
   1  11   9   11638     811
   1  11   9    9756     575
  -1 -11  -9   10408     528
   1  11  10      65     189
   1  11  10     222     224
  -1 -11 -10     247     177
   1  11  11    6177     843
   1  11  11    6675     686
  -1 -11 -11    6487     437
   1  11  12    1888     634
   1  11  12    1974     292
  -1 -11 -12    2200     274
   1  11  13    1542     509
   1  11  13    1460     657
  -1 -11 -13    3151     521
   1  11  14     101     484
  -1 -11 -14     201     328
   1  11  15       6     512
   1  11  15      75     236
  -1 -11 -15     503     207
   1  11  16      86     378
   1  11  16     184     471
  -1 -11 -16       4     189
   1  11  17     514     467
   1  11  17     389     589
  -1 -11 -17      32     380
   1  11  18     437     662
   1  11  18     881     540
  -1 -11 -18     385     250
   1  11  19     150     561
   1  11  19      11     287
  -1 -11 -19      11     359
   1  11  20       9     572
   1  11  20       9     287
  -1 -11 -20      16     223
   1  11  21      13     323
   1  11  21      33     679
  -1 -11 -21     200     445
   1  11  22     565     410
   1  11  22    1367     521
  -1 -11 -22     744     341
   1  11  23     158     364
   1  11  24       9     411
   1  11  24       9     512
  -1 -12  22      15     289
  -1 -12  21      79     292
  -1 -12  20      53     174
  -1 -12  19     183     397
  -1 -12  19     120     174
  -1 -12  18     446     266
  -1 -12  18      13     351
  -1 -12  17      77     562
  -1 -12  16      72     327
  -1 -12  14   13423    1017
  -1 -12  13   43669    2936
  -1 -12  12     893     404
  -1 -12  11    1149     700
  -1 -12  10      76     275
  -1 -12   9      23     429
  -1 -12   8    2551     425
  -1 -12   5    1562     385
  -1 -12   5    1320     124
  -1 -12   4    1252     336
  -1 -12   4    1217     147
  -1 -12   4    1505     291
  -1 -12   3      39      72
  -1 -12   3       7     326
  -1 -12   2   19840     575
  -1 -12   2   19561    1161
  -1 -12   1   78936    2633
  -1 -12   1   82568    2212
  -1 -12   0  139446    4611
  -1 -12   0  148327    4300
  -1 -12  -1    3192     276
  -1 -12  -1    3564     348
   1  12   2       4     204
   1  12   2     139     179
  -1 -12  -2     207     197
   1  12   3     705     235
   1  12   3     851     240
  -1 -12  -3     400     232
   1  12   4    2784     315
   1  12   4    1977     347
  -1 -12  -4    2695     297
   1  12   5    2201     286
   1  12   5    2024     351
  -1 -12  -5    2165     270
   1  12   6     772     183
   1  12   6    1134     357
  -1 -12  -6     617     202
   1  12   7    2782     288
   1  12   7    2509     440
  -1 -12  -7    2557     275
   1  12   8    6348     398
   1  12   8    5847     400
  -1 -12  -8    5836     368
   1  12   9    4191     579
  -1 -12  -9    4193     320
   1  12  10     246     408
   1  12  10     554     211
  -1 -12 -10     393     326
   1  12  11    8689     593
   1  12  11    8615     773
  -1 -12 -11    8488     723
   1  12  12   22452    1040
   1  12  12   23433    1124
  -1 -12 -12   20933    1282
   1  12  13   24889    1495
   1  12  13   26609    1263
  -1 -12 -13   20040     980
   1  12  14    6245     514
   1  12  14    7707     631
  -1 -12 -14    5555     454
   1  12  15      35     291
   1  12  15     146     228
   1  12  16      16     304
   1  12  16     971     407
  -1 -12 -16      16     332
   1  12  17      87     405
   1  12  17       5     305
  -1 -12 -17      44     197
   1  12  18     161     289
   1  12  18      62     355
  -1 -12 -18      13     368
   1  12  19       5     349
   1  12  19       5     288
  -1 -12 -19     320     218
   1  12  20     197     364
   1  12  20      23     285
  -1 -12 -20      57     382
   1  12  21    1475     646
   1  12  21    1201     506
  -1 -12 -21     386     515
   1  12  22     891     433
   1  12  22     211     529
  -1 -12 -22      22     272
   1  12  23     520     635
   1  12  23     952     490
  -1 -12 -23       1     529
  -1 -13  22       0     175
  -1 -13  21      30     287
  -1 -13  20      32     672
  -1 -13  20     150     264
  -1 -13  19      37     140
  -1 -13  19       5     347
  -1 -13  18       2     234
  -1 -13  18      58     563
  -1 -13  17     313     399
  -1 -13  15       9     593
  -1 -13  14     451     379
  -1 -13  13    2910     939
  -1 -13  12   40850    2065
  -1 -13  11   28801    2317
  -1 -13  10    5037     554
  -1 -13   9    1377     671
  -1 -13   8       3     297
  -1 -13   5     984     351
  -1 -13   5     998      98
  -1 -13   5    1521     287
  -1 -13   4       5      69
  -1 -13   4     411     401
  -1 -13   4      29     199
  -1 -13   3      27     199
  -1 -13   3      20      78
  -1 -13   2    1011     130
  -1 -13   2    1564     450
  -1 -13   1     741     141
  -1 -13   1     665     445
  -1 -13   0     929     296
  -1 -13   0     744     191
  -1 -13  -1  126899    4205
  -1 -13  -1  129924    3917
   1  13   2   25962     932
  -1 -13  -2   26579    1002
   1  13   3      42     107
   1  13   3     241     199
  -1 -13  -3     137     194
   1  13   4    1201     173
   1  13   4    1776     439
  -1 -13  -4     956     252
   1  13   5     957     302
   1  13   5    1206     251
  -1 -13  -5     665     389
   1  13   6     142     189
   1  13   6      33     235
  -1 -13  -6      45     291
   1  13   7       3     332
   1  13   7     382     175
  -1 -13  -7     240     307
   1  13   8     201     288
   1  13   8      21     186
  -1 -13  -8     291     287
   1  13   9       1     316
   1  13   9     274     196
  -1 -13  -9     177     297
   1  13  10    1118     388
   1  13  10     416     250
  -1 -13 -10     364     356
   1  13  11    4121     387
   1  13  11    3754     644
  -1 -13 -11    3397     341
   1  13  12    3980     395
   1  13  12    4100     721
  -1 -13 -12    3352     369
   1  13  13    2391     595
   1  13  13    2516     697
  -1 -13 -13    1832     336
   1  13  14   19157    1479
   1  13  14   17854     966
  -1 -13 -14   16645    1174
   1  13  15    5291     631
   1  13  15    5103     837
  -1 -13 -15    4904     695
   1  13  16     473     451
   1  13  16       9     335
  -1 -13 -16     345     224
   1  13  17     148     284
   1  13  17      31     359
  -1 -13 -17     702     398
   1  13  18     709     340
   1  13  18     623     401
  -1 -13 -18     112     256
   1  13  19     132     345
   1  13  19       6     466
  -1 -13 -19       6     217
   1  13  20      39     465
   1  13  20      69     355
  -1 -13 -20       4     358
   1  13  21     646     424
   1  13  21       4     562
  -1 -13 -21       4     215
   1  13  22     224     668
   1  13  22     121     497
  -1 -13 -22      22     407
  -1 -14  21     115     262
  -1 -14  20     416     450
  -1 -14  20     200     258
  -1 -14  19       8     141
  -1 -14  19    1104     395
  -1 -14  18     697     597
  -1 -14  18       7     133
  -1 -14  17     523     352
  -1 -14  17      48     219
  -1 -14  16      10     671
  -1 -14  15       6     403
  -1 -14  14     590     372
  -1 -14  13     212     361
  -1 -14  12      97     375
  -1 -14  11    6583    1373
  -1 -14  10    2950     558
  -1 -14   9     897     425
  -1 -14   8    1703     448
  -1 -14   6     843     302
  -1 -14   6     878     133
  -1 -14   5     436     243
  -1 -14   5     334     292
  -1 -14   5     275     110
  -1 -14   4    3014     147
  -1 -14   4    3396     725
  -1 -14   4    3199     584
  -1 -14   3      95     265
  -1 -14   3     213      92
  -1 -14   3     237     223
  -1 -14   2       0      96
  -1 -14   2     314     202
  -1 -14   1    1171     162
  -1 -14   1    1327     480
  -1 -14   0   14432     503
  -1 -14   0   13624    1001
  -1 -14  -1    3698     397
  -1 -14  -2     851     279
   1  14   3       8     112
  -1 -14  -3       8     196
   1  14   4    2643     314
   1  14   4    1999     323
  -1 -14  -4    2937     510
   1  14   5     632     360
   1  14   5     185     144
  -1 -14  -5     264     339
   1  14   6     111     193
   1  14   6      88     241
  -1 -14  -6       3     302
   1  14   7     345     185
   1  14   7      20     249
  -1 -14  -7      20     287
   1  14   8     429     194
   1  14   8     767     384
  -1 -14  -8       0     337
   1  14   9       8     181
   1  14   9     190     197
  -1 -14  -9       8     177
   1  14  10     532     420
   1  14  10     707     434
  -1 -14 -10    1004     237
   1  14  11    1108     300
   1  14  11    1133     284
  -1 -14 -11    1212     256
   1  14  12    1525     522
   1  14  12    2104     360
  -1 -14 -12    1656     482
   1  14  13     608     339
   1  14  13    1191     296
   1  14  14    1151     397
   1  14  14    1493     343
  -1 -14 -14    1227     298
   1  14  15    1127     510
   1  14  15     693     584
  -1 -14 -15     725     254
   1  14  16     348     300
   1  14  16      17     586
  -1 -14 -16     620     411
   1  14  17     403     323
   1  14  17     347     620
  -1 -14 -17     598     261
   1  14  18     160     502
   1  14  18     724     430
  -1 -14 -18       0     198
   1  14  19     662     660
   1  14  19     502     556
  -1 -14 -19      46     429
   1  14  20     308     517
   1  14  20     362     658
  -1 -14 -20     125     243
   1  14  21       3     289
   1  14  21    1117     633
  -1 -14 -21       3     384
   1  14  22     257     315
   1  14  22      62     693
  -1 -14 -22      11     253
  -1 -15  20      38     225
  -1 -15  20      17     431
  -1 -15  19       1     674
  -1 -15  19       1     211
  -1 -15  18      70     120
  -1 -15  18     195     378
  -1 -15  17      92     181
  -1 -15  17      62     329
  -1 -15  16       8     591
  -1 -15  15     542     425
  -1 -15  14     765     718
  -1 -15  13      43     386
  -1 -15  12     449     375
  -1 -15  11    1196     473
  -1 -15  10   32316    1722
  -1 -15   9    8244     774
  -1 -15   8     229     363
  -1 -15   7     486      82
  -1 -15   7     473     281
  -1 -15   6      96     220
  -1 -15   6       4      64
  -1 -15   5    1473     112
  -1 -15   5    1861     551
  -1 -15   5    1739     414
  -1 -15   4     355     111
  -1 -15   4     284     240
  -1 -15   4     427     491
  -1 -15   3      42     376
  -1 -15   3     124      92
  -1 -15   3     125     271
  -1 -15   2      12     213
  -1 -15   2      12      94
  -1 -15   1    2433     335
  -1 -15   1    1906     183
  -1 -15   0    3198     622
  -1 -15  -1    6748     780
  -1 -15  -2    4092     392
  -1 -15  -3   53591    1893
   1  15   4   14467     710
  -1 -15  -4   17060    1075
   1  15   5    7462     509
   1  15   5    5789     509
  -1 -15  -5    6907     749
   1  15   6     935     202
   1  15   6    1342     479
  -1 -15  -6    1285     432
   1  15   7     716     342
   1  15   7     963     268
  -1 -15  -7    1073     243
   1  15   8     414     187
   1  15   8      82     226
  -1 -15  -8      25     207
   1  15   9      91     303
   1  15   9     207     333
  -1 -15  -9      16     188
   1  15  10     705     267
   1  15  10     826     258
  -1 -15 -10     636     245
   1  15  11      58     253
   1  15  11     978     414
  -1 -15 -11     818     381
   1  15  12      31     407
   1  15  12     345     388
  -1 -15 -12      81     373
   1  15  13    1261     600
   1  15  13    1331     332
  -1 -15 -13    1446     297
   1  15  14    7547     650
  -1 -15 -14    6451     510
   1  15  15     176     275
   1  15  15       7     313
  -1 -15 -15     599     393
   1  15  16    9031     808
   1  15  16    7805     742
  -1 -15 -16    6302     875
   1  15  17    8311    1108
   1  15  17    8590     836
  -1 -15 -17    6162     587
   1  15  18    5889    1012
  -1 -15 -18    4098     798
   1  15  19      26     331
   1  15  19      62     272
  -1 -15 -19     355     217
   1  15  20     268     287
   1  15  20      17     361
  -1 -15 -20      17     377
   1  15  21     129     381
   1  15  21      24     293
  -1 -15 -21      24     372
  -1 -16  19     664     699
  -1 -16  19      34     192
  -1 -16  18      23     197
  -1 -16  18     527     425
  -1 -16  17     222     370
  -1 -16  17      39     110
  -1 -16  16      72     179
  -1 -16  16     342     672
  -1 -16  15      16     365
  -1 -16  14       1     580
  -1 -16  13     305     387
  -1 -16  12     523     720
  -1 -16  11      23     412
  -1 -16  10     588     390
  -1 -16   9   15918    1139
  -1 -16   8   31533    1648
  -1 -16   8   24442     760
  -1 -16   8   29290    1333
  -1 -16   7     693     354
  -1 -16   7     749      96
  -1 -16   6      48      66
  -1 -16   6      64     401
  -1 -16   5     379     238
  -1 -16   5       6      91
  -1 -16   5       5     292
  -1 -16   4     646     467
  -1 -16   4      80      76
  -1 -16   4      12     377
  -1 -16   3     596     355
  -1 -16   3     796     119
  -1 -16   3     648     308
  -1 -16   2     243     439
  -1 -16   2     361     117
  -1 -16   1      68     223
  -1 -16   1      11     113
  -1 -16   0    1367     325
  -1 -16  -1    1314     520
  -1 -16  -2      38     218
  -1 -16  -3    4029     443
   1  16   4   45877    1717
  -1 -16  -4   53614    1904
   1  16   5   34893    1415
   1  16   5   31829    1339
  -1 -16  -5   43409    1960
   1  16   6    4230     486
   1  16   6    4645     454
  -1 -16  -6    5714     688
   1  16   7      98     319
  -1 -16  -7     175     170
   1  16   8     142     283
   1  16   8      49     212
  -1 -16  -8      67     198
   1  16   9      70     180
   1  16   9     150     354
  -1 -16  -9      17     197
   1  16  10     542     250
   1  16  10      73     373
  -1 -16 -10     238     375
   1  16  11     125     414
   1  16  11     414     418
  -1 -16 -11     451     387
   1  16  12       5     212
   1  16  12     268     214
  -1 -16 -12       5     194
   1  16  13    2380     626
   1  16  13    1424     377
  -1 -16 -13    1092     327
   1  16  14    1443     358
   1  16  14    1076     380
  -1 -16 -14    1489     503
   1  16  15       6     231
   1  16  15       6     425
  -1 -16 -15     120     366
   1  16  16      49     489
  -1 -16 -16       5     222
   1  16  17    6963    1021
   1  16  17    5171    1124
  -1 -16 -17    4880     835
   1  16  18    3564     986
   1  16  18    3916     543
  -1 -16 -18    2815     646
   1  16  19     631     352
   1  16  19     246     715
  -1 -16 -19     624     284
   1  16  20       8     459
   1  16  20     220     613
  -1 -16 -20     181     377
  -1 -17  18      31     181
  -1 -17  18    1256     468
  -1 -17  17     858     695
  -1 -17  17     269     171
  -1 -17  16      13     153
  -1 -17  16     219     410
  -1 -17  15      59     380
  -1 -17  15      59      90
  -1 -17  14      63     639
  -1 -17  14      63     133
  -1 -17  13     255     427
  -1 -17  12      31     618
  -1 -17  11       7     391
  -1 -17  10      29      71
  -1 -17  10       6     316
  -1 -17   9     401      79
  -1 -17   9     675     363
  -1 -17   9     567     410
  -1 -17   8      37     286
  -1 -17   8       4      61
  -1 -17   8      37     326
  -1 -17   7    6241     225
  -1 -17   7    9772    1069
  -1 -17   6      10     256
  -1 -17   6      51      57
  -1 -17   5      26     337
  -1 -17   5     419     275
  -1 -17   5     236      68
  -1 -17   4     969     360
  -1 -17   4    1097     429
  -1 -17   4    1163     111
  -1 -17   3       1     234
  -1 -17   3       2      78
  -1 -17   3       1     271
  -1 -17   2     240     281
  -1 -17   1     196     456
  -1 -17   0     449     285
  -1 -17  -1    1374     574
  -1 -17  -2    1086     535
  -1 -17  -3     994     313
  -1 -17  -4     279     255
   1  17   5    3363     284
  -1 -17  -5    4079     680
   1  17   6    8136     560
   1  17   6    5245     557
  -1 -17  -6    7322     802
   1  17   7      39     237
   1  17   7     401     267
  -1 -17  -7       3     214
   1  17   8      17     412
  -1 -17  -8       1     235
   1  17   9     217     289
   1  17   9      19     214
  -1 -17  -9      19     332
   1  17  10    1055     267
   1  17  10     824     488
  -1 -17 -10    1198     453
   1  17  11     158     228
   1  17  11      87     245
  -1 -17 -11     211     220
   1  17  12      82     429
   1  17  12     877     454
  -1 -17 -12     611     243
   1  17  13     584     289
   1  17  13     146     477
  -1 -17 -13     679     424
   1  17  14     113     264
   1  17  14     269     245
  -1 -17 -14       7     362
   1  17  15       9     400
   1  17  15     204     266
  -1 -17 -15       9     206
   1  17  16    1837     641
   1  17  16    1916     432
  -1 -17 -16    1773     541
   1  17  17     290     336
   1  17  17     581     375
  -1 -17 -17    1170     489
   1  17  18       3     254
   1  17  18      89     298
  -1 -17 -18      54     209
   1  17  19      71     348
   1  17  19     303     475
  -1 -17 -19      99     388
  -1 -18  17      35     732
  -1 -18  16     105     456
  -1 -18  15       6     111
  -1 -18  15       6     375
  -1 -18  14      49     103
  -1 -18  14      49     651
  -1 -18  13       8      97
  -1 -18  13     121     368
  -1 -18  12       9     598
  -1 -18  12       9      88
  -1 -18  11     316     333
  -1 -18  11     131     300
  -1 -18  11      32      62
  -1 -18  10     278     311
  -1 -18  10      38      74
  -1 -18  10       5     348
  -1 -18   9      39      48
  -1 -18   9      29     354
  -1 -18   9     388     304
  -1 -18   8    5458     764
  -1 -18   8    5939    1068
  -1 -18   7    2879     508
  -1 -18   6   15077     977
  -1 -18   5    1370     899
  -1 -18   5    1792     720
  -1 -18   4     189     292
  -1 -18   4     303     352
  -1 -18   3     153     427
  -1 -18   3      17     493
  -1 -18   2    1455     424
  -1 -18   2    1363     379
  -1 -18   1     495     520
  -1 -18   0      98     277
  -1 -18  -1    1291     343
  -1 -18  -2     158     436
  -1 -18  -3     239     255
  -1 -18  -4    1063     328
  -1 -18  -5    1592     582
   1  18   6    9154     483
  -1 -18  -6   10717     988
   1  18   7    5091     581
   1  18   7    7386     556
  -1 -18  -7    6693     530
   1  18   8    2308     461
   1  18   8    2815     410
  -1 -18  -8    2677     369
   1  18   9     267     359
   1  18   9     137     447
  -1 -18  -9     444     422
   1  18  10       7     181
   1  18  10      76     211
  -1 -18 -10     281     328
   1  18  11      59     397
   1  18  11     211     437
  -1 -18 -11     356     246
   1  18  12       1     254
   1  18  12     262     236
  -1 -18 -12     397     229
   1  18  13      33     271
   1  18  13     484     280
  -1 -18 -13     665     411
   1  18  14       1     391
   1  18  14       1     234
  -1 -18 -14     132     210
   1  18  15     476     492
   1  18  15       4     289
  -1 -18 -15     677     250
   1  18  16     527     586
   1  18  16     667     328
  -1 -18 -16     732     468
   1  18  17     926     608
   1  18  17     357     557
  -1 -18 -17     681     287
   1  18  18       0     461
   1  18  18       0     551
  -1 -18 -18       0     230
  -1 -19  16     250     476
  -1 -19  15     490     502
  -1 -19  14     117     766
  -1 -19  13      18     416
  -1 -19  13     387     363
  -1 -19  12      38     622
  -1 -19  12      67     347
  -1 -19  11       3     339
  -1 -19  11     346     378
  -1 -19  10     114     399
  -1 -19  10      27     342
  -1 -19   9     208     502
  -1 -19   9       3     580
  -1 -19   8     484     335
  -1 -19   8     143     398
  -1 -19   7     672     367
  -1 -19   6    1259     746
  -1 -19   5   35855    1775
  -1 -19   4    3318     881
  -1 -19   4    4059     657
  -1 -19   3     851     766
  -1 -19   3    1086     381
  -1 -19   2       6     461
  -1 -19   2     152     321
  -1 -19   1      49     272
  -1 -19   0     167     480
  -1 -19  -1      81     270
  -1 -19  -2       2     468
  -1 -19  -3     565     492
  -1 -19  -4     190     254
  -1 -19  -5      15     407
  -1 -19  -6    5714     852
   1  19   7    6005     436
  -1 -19  -7    7896     586
   1  19   8   22351    1186
   1  19   8   19196    1220
  -1 -19  -8   24941    1153
   1  19   9    7751     616
   1  19   9    4364     437
  -1 -19  -9    6009     827
   1  19  10       2     440
   1  19  10     132     371
  -1 -19 -10       2     253
   1  19  11     438     262
   1  19  11     734     307
  -1 -19 -11     740     277
   1  19  12     247     425
   1  19  12     633     285
  -1 -19 -12       3     435
   1  19  13       4     422
   1  19  13     112     414
  -1 -19 -13       4     389
   1  19  14     128     270
   1  19  14       2     445
   1  19  15     523     313
   1  19  15     307     302
  -1 -19 -15     360     436
   1  19  16     585     361
   1  19  16    1843     556
  -1 -19 -16     153     475
   1  19  17     309     489
   1  19  17      85     341
  -1 -19 -17     526     259
  -1 -20  14     205     423
  -1 -20  14     316     797
  -1 -20  13      70     440
  -1 -20  13     246     408
  -1 -20  12     429     628
  -1 -20  12      27     335
  -1 -20  11       6     366
  -1 -20  11       2     415
  -1 -20  10       8     511
  -1 -20  10       9     361
  -1 -20   9     140     351
  -1 -20   9     887     682
  -1 -20   8     301     342
  -1 -20   8      61     288
  -1 -20   7       8     720
  -1 -20   7       8     597
  -1 -20   6      11     307
  -1 -20   5     171     338
  -1 -20   4   12353    1372
  -1 -20   4   11999    1093
  -1 -20   3    1330     573
  -1 -20   3    1789     478
  -1 -20   2       1     688
  -1 -20   2     719     573
  -1 -20   1     589     388
  -1 -20   1     156     338
  -1 -20   0     131     498
  -1 -20  -2     260     328
  -1 -20  -3       1     513
  -1 -20  -4     204     271
  -1 -20  -5    1722     355
  -1 -20  -6     494     500
  -1 -20  -7     230     279
   1  20   8     472     206
  -1 -20  -8     182     287
   1  20   9    1999     446
   1  20   9     570     374
  -1 -20  -9    3365     583
   1  20  10     324     252
   1  20  10       4     194
  -1 -20 -10      31     232
   1  20  11      32     337
   1  20  11     140     255
  -1 -20 -11       3     227
   1  20  12     106     316
   1  20  12       5     353
  -1 -20 -12       5     333
   1  20  13       6     250
   1  20  13       6     268
  -1 -20 -13     845     252
   1  20  14       4     261
   1  20  14     228     270
   1  20  15     577     474
   1  20  15     238     474
  -1 -20 -15     174     428
   1  20  16     608     266
   1  20  16      94     464
  -1 -20 -16       3     236
  -1 -21  13      20     368
  -1 -21  13     130     416
  -1 -21  12      14     685
  -1 -21  12     197     620
  -1 -21  11     570     701
  -1 -21  11     361     491
  -1 -21  10     113     415
  -1 -21   9     967     659
  -1 -21   9      35     340
  -1 -21   8     539     559
  -1 -21   8      35     398
  -1 -21   7     152     603
  -1 -21   7      47     319
  -1 -21   6       5     304
  -1 -21   5    1929     779
  -1 -21   4    1106     464
  -1 -21   4    1704     893
  -1 -21   3   10354    1298
  -1 -21   3    9233     978
  -1 -21   2    1715     926
  -1 -21   2    1480     500
  -1 -21   1     707     425
  -1 -21   1      78     643
  -1 -21   0    2029     437
  -1 -21  -1      10     515
  -1 -21  -2      24     268
  -1 -21  -3      42     408
  -1 -21  -4     289     291
  -1 -21  -5     401     298
  -1 -21  -6     757     512
  -1 -21  -7      15     255
  -1 -21  -8    2223     421
   1  21   9    1242     283
  -1 -21  -9    1936     580
   1  21  10    2670     562
  -1 -21 -10    2698     437
   1  21  11    2423     365
   1  21  11    2750     465
  -1 -21 -11    2321     423
   1  21  12     715     323
   1  21  12     229     264
  -1 -21 -12      84     478
   1  21  13     284     475
   1  21  13     327     420
  -1 -21 -13     243     269
   1  21  14     415     484
   1  21  14       6     460
  -1 -21 -14     360     275
  -1 -22  11     388     689
  -1 -22  11      77     369
  -1 -22  10     344     405
  -1 -22  10     312     471
  -1 -22   9      46     602
  -1 -22   9     486     691
  -1 -22   8      19     351
  -1 -22   8      19     390
  -1 -22   7     157     371
  -1 -22   7      13     324
  -1 -22   6      11     618
  -1 -22   5     698     401
  -1 -22   4     190     593
  -1 -22   3      10     368
  -1 -22   3      10     431
  -1 -22   2   24081    1563
  -1 -22   2   25729    1474
  -1 -22   1    9198    1593
  -1 -22   1   13191    1394
  -1 -22   0    1385     483
  -1 -22   0     736     419
  -1 -22  -1     388     572
  -1 -22  -2     122     310
  -1 -22  -3     260     325
  -1 -22  -4     177     464
  -1 -22  -6       7     383
  -1 -22  -7     133     258
  -1 -22  -8    1268     363
  -1 -22  -9     370     484
   1  22  10       9     309
  -1 -22 -10     101     247
   1  22  11    4280     475
  -1 -22 -11    5455     561
   1  22  12     815     415
   1  22  12    3874     572
  -1 -22 -12    2206     663
  -1 -23   8      75     382
  -1 -23   8     555     723
  -1 -23   7      10     554
  -1 -23   7       4     391
  -1 -23   6       1     295
  -1 -23   6     339     560
  -1 -23   5     465     409
  -1 -23   4       2     496
  -1 -23   3     608     412
  -1 -23   3    1307     778
  -1 -23   2     869     699
  -1 -23   2     527     483
  -1 -23   1    3155     598
  -1 -23   1    3333    1064
  -1 -23   0    5821    1125
  -1 -23   0    6617     811
  -1 -23  -1     126     347
  -1 -23  -1       4     287
  -1 -23  -2       5     572
  -1 -23  -3       3     317
  -1 -23  -4       6     476
  -1 -23  -5       6     248
  -1 -23  -6     397     495
  -1 -23  -7     292     490
  -1 -23  -8     505     310
  -1 -23  -9     597     516
  -1 -24   4     296     386
  -1 -24   3     116     594
  -1 -24   2     879     463
  -1 -24   2    1165     527
  -1 -24   1      82     380
  -1 -24   1     546     432
  -1 -24   0    2684    1078
  -1 -24   0    3395     939
  -1 -24  -1     281     383
  -1 -24  -1     287     437
  -1 -24  -2    1099     506
  -1 -24  -2     855     695
  -1 -24  -3     173     348
  -1 -24  -4       0     554
  -1 -24  -5     786     601
  -1 -24  -6       0     267
   2 -23  -3    7245     695
   2 -23  -3    6526    1172
   2 -23  -2    6302     994
   2 -23  -2    6652     785
   2 -23  -1     350     664
   2 -23  -1     429     351
   2 -23   0       1     486
   2 -23   1     207     315
   2 -23   2     779     621
   2 -22  -8       0     200
   2 -22  -7     109     349
   2 -22  -6      40     214
   2 -22  -5       5     214
   2 -22  -4     909     454
   2 -22  -4      78     318
   2 -22  -3     752     655
   2 -22  -3     766     340
   2 -22  -2    1004     446
   2 -22  -2     831     382
   2 -22  -1    3759     631
   2 -22  -1    3617     805
   2 -22   0     632     358
   2 -22   1    1148     270
   2 -22   1    1513     670
   2 -22   2      75     166
   2 -22   2       1     284
   2 -22   3     191     681
   2 -22   3     699     574
   2 -22   4     240     347
   2 -22   4       9     296
   2 -22   5     455     635
   2 -22   5      13     329
   2 -22   6      52     392
   2 -22   6     482     563
   2 -22   7      74     347
   2 -22   7     383     394
   2 -21 -11     336     379
   2 -21 -10       4     322
   2 -21  -9     527     249
   2 -21  -8       2     199
   2 -21  -7       3     332
   2 -21  -6     373     385
   2 -21  -5      61     225
   2 -21  -4     118     412
   2 -21  -3     112     389
   2 -21  -3      18     271
   2 -21  -2     111     267
   2 -21  -2     130     531
   2 -21  -1    4304     834
   2 -21  -1    3794     441
   2 -21  -1    3984     624
   2 -21   0    5701     351
   2 -21   0    6917     635
   2 -21   0    5830    1124
   2 -21   1    1641     717
   2 -21   1    1545     304
   2 -21   2     204     217
   2 -21   2     719     335
   2 -21   3     229     528
   2 -21   3     323     121
   2 -21   4       4     278
   2 -21   4      84     150
   2 -21   4       4     315
   2 -21   5      58      92
   2 -21   5     317     494
   2 -21   5      22     349
   2 -21   6      33     600
   2 -21   6       9     303
   2 -21   7     316     579
   2 -21   7     278     407
   2 -21   8     322     509
   2 -21   8      17     602
   2 -21   9     240     332
   2 -21   9      80     637
   2 -21  10     398     412
   2 -21  10       4     610
   2 -20 -13    2755     392
  -2  20  13    3755     522
   2 -20 -12    5130     464
  -2  20  12    4987     559
   2 -20 -11     383     410
   2 -20 -10    1798     478
   2 -20  -9     418     238
   2 -20  -7       5     303
   2 -20  -6       8     317
   2 -20  -5       4     216
   2 -20  -4      70     226
   2 -20  -3       8     269
   2 -20  -3       8     389
   2 -20  -2     449     256
   2 -20  -2     221     281
   2 -20  -2     414     336
   2 -20  -1     657     189
   2 -20  -1    1027     345
   2 -20  -1    1221     670
   2 -20   0    7467     613
   2 -20   0    8425     807
   2 -20   0    8502    1053
   2 -20   1   24354    1310
   2 -20   1   23479    2001
   2 -20   1   22584     899
   2 -20   2     101     218
   2 -20   2      78     512
   2 -20   3    1293     386
   2 -20   3     896     271
   2 -20   4    1063     715
   2 -20   4     685     223
   2 -20   4     765     599
   2 -20   5     975     415
   2 -20   5     487     122
   2 -20   5     675     357
   2 -20   6     171     588
   2 -20   6       7     494
   2 -20   6     125     145
   2 -20   7     122     277
   2 -20   7      12     127
   2 -20   7      33     339
   2 -20   8     590     367
   2 -20   8     780     421
   2 -20   8     467     162
   2 -20   9      75     529
   2 -20   9     222     471
   2 -20   9       8     109
   2 -20  10      58     362
   2 -20  10     448     401
   2 -20  11      10     349
   2 -20  11     162     658
   2 -20  12      53     334
   2 -20  12     436     641
   2 -19 -15     175     300
  -2  19  15       5     203
  -2  19  15       5     294
   2 -19 -14     116     289
  -2  19  14      37     190
  -2  19  14       5     261
   2 -19 -13     228     201
  -2  19  13      70     211
   2 -19 -12    1297     287
  -2  19  12    1757     595
   2 -19 -11    1650     473
  -2  19  11    1422     371
   2 -19 -10    2901     533
  -2  19  10    2920     657
   2 -19  -9     236     228
   2 -19  -7    1540     281
   2 -19  -6      14     326
   2 -19  -5     254     362
   2 -19  -4     678     250
   2 -19  -3      64     224
   2 -19  -3      47     209
   2 -19  -2     359     342
   2 -19  -2      90     202
   2 -19  -1    1625     667
   2 -19  -1    1431     340
   2 -19  -1    1184     335
   2 -19   0    1412     211
   2 -19   0    1425     452
   2 -19   0    1612     610
   2 -19   1    4409    1028
   2 -19   1    4641     840
   2 -19   1    4864     465
   2 -19   2    3881     272
   2 -19   2    3152     505
   2 -19   3    1623     656
   2 -19   3    1379     285
   2 -19   4    4720    1062
   2 -19   4    4527     385
   2 -19   4    5256     570
   2 -19   5     669     209
   2 -19   5     330     595
   2 -19   5     543     418
   2 -19   6      86     293
   2 -19   6       1     579
   2 -19   6     181     147
   2 -19   7       6     301
   2 -19   7       6     256
   2 -19   7       6     135
   2 -19   8     265     478
   2 -19   8      13      83
   2 -19   8     373     334
   2 -19   9      90     530
   2 -19   9      29     279
   2 -19   9      29     120
   2 -19  10       2     323
   2 -19  10     380     349
   2 -19  10     222     131
   2 -19  11       4     310
   2 -19  11      78     117
   2 -19  11     174     574
   2 -19  12     928     334
   2 -19  12     442      85
   2 -19  12    1549     641
   2 -19  13      79     382
   2 -19  14    4225    1568
   2 -18 -16      84     285
  -2  18  16      21     185
  -2  18  16       2     479
   2 -18 -15      43     297
  -2  18  15     140     315
  -2  18  15      50     465
   2 -18 -14     109     191
  -2  18  14       3     332
  -2  18  14     152     287
   2 -18 -13      28     187
  -2  18  13      62     202
   2 -18 -12       2     344
  -2  18  12     160     223
  -2  18  12     831     498
   2 -18 -11     993     347
  -2  18  11     470     454
  -2  18  11       4     224
   2 -18 -10    3668     536
  -2  18  10    2844     429
   2 -18  -9     122     195
   2 -18  -8      70     188
   2 -18  -7    2757     326
   2 -18  -6    1840     457
   2 -18  -5     212     364
   2 -18  -4     442     231
   2 -18  -4     446     156
   2 -18  -3     128     250
   2 -18  -3     330     240
   2 -18  -2     255     335
   2 -18  -2       9     214
   2 -18  -1     643     318
   2 -18  -1     200     174
   2 -18  -1     561     454
   2 -18   0      36     237
   2 -18   0       6     222
   2 -18   0      27     464
   2 -18   1      79     334
   2 -18   1     611     459
   2 -18   1     376     246
   2 -18   2    1262     287
   2 -18   2    1251     359
   2 -18   3   10645     777
   2 -18   3   11319     598
   2 -18   4       3     420
   2 -18   4      40      99
   2 -18   5     540     185
   2 -18   5     129     378
   2 -18   5     634     312
   2 -18   6     262     255
   2 -18   6      15     530
   2 -18   6      15     154
   2 -18   7     218     156
   2 -18   7     279     344
   2 -18   8      28     136
   2 -18   8     316     319
   2 -18   8     304     274
   2 -18   9     377     277
   2 -18   9       2     511
   2 -18   9       2      80
   2 -18  10     507     332
   2 -18  10      64     140
   2 -18  11      41     630
   2 -18  12      13     614
   2 -18  13     282     472
   2 -18  14     771     800
   2 -18  15       7     500
   2 -18  16    3274     873
   2 -17 -17     357     344
  -2  17  17     423     234
  -2  17  17     133     383
   2 -17 -16      77     291
  -2  17  16       2     310
  -2  17  16      36     298
   2 -17 -15       7     172
  -2  17  15       7     276
  -2  17  15      97     303
   2 -17 -14       4     162
  -2  17  14       4     420
  -2  17  14     157     175
   2 -17 -13     483     313
  -2  17  13       4     460
  -2  17  13      47     341
   2 -17 -12       0     288
  -2  17  12      95     250
  -2  17  12       0     314
   2 -17 -11     116     303
  -2  17  11       4     205
  -2  17  11       4     246
   2 -17 -10    3977     601
  -2  17  10    5594     771
   2 -17  -9   13182     675
  -2  17   9   12874     771
   2 -17  -8   14545     703
  -2  17   8   12389    1057
   2 -17  -7    2076     289
   2 -17  -6     446     361
   2 -17  -5     607     304
   2 -17  -5     896     388
   2 -17  -4     863     401
   2 -17  -4     751     175
   2 -17  -3     238     210
   2 -17  -3      20     227
   2 -17  -2     580     255
   2 -17  -2     248     173
   2 -17  -1     304     272
   2 -17  -1     198     374
   2 -17  -1       9     251
   2 -17   0     992     295
   2 -17   0     564     467
   2 -17   0    1159     552
   2 -17   1     433     267
   2 -17   1      72     248
   2 -17   1     488     328
   2 -17   2      15     499
   2 -17   2     127     403
   2 -17   2      69     196
   2 -17   3    2318     323
   2 -17   3    1519     393
   2 -17   4   44770    1526
   2 -17   4   45476    2418
   2 -17   5    7295     467
   2 -17   5    6011     634
   2 -17   5    6227     732
   2 -17   6    5513     858
   2 -17   6    5090     338
   2 -17   6    5457     631
   2 -17   7     193     531
   2 -17   7       9     276
   2 -17   7      35     152
   2 -17   8      11     336
   2 -17   8      11     150
   2 -17   9      34     159
   2 -17   9     170     580
   2 -17  10      29     338
   2 -17  11     185     623
   2 -17  12     120     678
   2 -17  13     228     372
   2 -17  14      12     637
   2 -17  15     233     403
   2 -17  16     681     537
   2 -17  17   16215    2384
   2 -16 -18     979     362
  -2  16  18     385     678
  -2  16  18     531     250
   2 -16 -17     184     333
  -2  16  17      72     616
  -2  16  17     527     227
  -2  16  16       2     542
  -2  16  16     193     330
   2 -16 -15      18     156
  -2  16  15       1     174
  -2  16  15     467     444
   2 -16 -14     342     304
  -2  16  14     428     314
  -2  16  14      25     213
   2 -16 -13     190     277
  -2  16  13       4     267
   2 -16 -12      25     310
  -2  16  12     147     461
  -2  16  12     352     208
   2 -16 -11     316     339
  -2  16  11     648     466
  -2  16  11     357     368
   2 -16 -10     653     221
  -2  16  10     895     292
  -2  16  10     904     253
   2 -16  -9    2773     301
  -2  16   9    1972     601
  -2  16   9    2595     326
   2 -16  -8   15393     690
  -2  16   8   14559     784
   2 -16  -7   20771     834
  -2  16   7   18725    1237
   2 -16  -6     771     363
   2 -16  -6      15     349
   2 -16  -5   10852     774
   2 -16  -5   10577     486
   2 -16  -4    2099     337
   2 -16  -4    1343     429
   2 -16  -3     560     166
   2 -16  -3     889     394
   2 -16  -2    1948     313
   2 -16  -2    1863     371
   2 -16  -1      47     210
   2 -16  -1       9     144
   2 -16   0      23     332
   2 -16   0      44     201
   2 -16   0       9     233
   2 -16   1    1451     492
   2 -16   1    1118     367
   2 -16   1    1055     286
   2 -16   2    1132     363
   2 -16   2    1205     301
   2 -16   2     893     163
   2 -16   3     173     111
   2 -16   3       3     394
   2 -16   4       8     158
   2 -16   4       1     223
   2 -16   5    5152     392
   2 -16   5    4622     678
   2 -16   5    5338     860
   2 -16   6   22507    1146
   2 -16   6   23093     811
   2 -16   6   22175    1291
   2 -16   7     344     187
   2 -16   7    2079     673
   2 -16   8     439     182
   2 -16   8     491     371
   2 -16   9       0     605
   2 -16  10      54     341
   2 -16  11     510     721
   2 -16  12     246     334
   2 -16  13      21     335
   2 -16  15     463     454
   2 -16  16      38     415
   2 -16  17      18     961
   2 -16  18    5440    1046
   2 -15 -19     184     189
  -2  15  19     195     381
  -2  15  19       1     201
   2 -15 -18      27     342
  -2  15  18     210     227
  -2  15  18    1209     398
   2 -15 -17     347     213
  -2  15  17     403     380
  -2  15  17     567     402
   2 -15 -16     346     202
  -2  15  16      27     378
  -2  15  16     934     374
   2 -15 -15       2     273
  -2  15  15       2     303
  -2  15  15     115     188
  -2  15  14       0     492
  -2  15  14     281     320
   2 -15 -13     856     343
  -2  15  13     771     241
  -2  15  13     904     569
   2 -15 -12     372     184
  -2  15  12     276     337
  -2  15  12       2     287
   2 -15 -11       0     154
  -2  15  11      39     233
  -2  15  11      48     171
   2 -15 -10     920     210
  -2  15  10     660     393
  -2  15  10     594     476
   2 -15  -9     122     167
  -2  15   9     113     196
  -2  15   9      52     222
   2 -15  -8     818     192
  -2  15   8      26     401
  -2  15   8       5     214
   2 -15  -7    1214     377
  -2  15   7     914     279
   2 -15  -6     676     345
   2 -15  -6     461     212
  -2  15   6     776     382
   2 -15  -5    3801     505
   2 -15  -5    3911     463
   2 -15  -4   13242     837
   2 -15  -4   12095     516
   2 -15  -3     596     344
   2 -15  -3     370     248
   2 -15  -2      27     302
   2 -15  -2     281     144
   2 -15  -1     576     272
   2 -15  -1     583     246
   2 -15   0       1     204
   2 -15   0       7     236
   2 -15   0       1     215
   2 -15   1    2762     582
   2 -15   1    2763     220
   2 -15   1    2339     678
   2 -15   2     122     200
   2 -15   2     504     395
   2 -15   2     574     298
   2 -15   3     221     240
   2 -15   3     235     184
   2 -15   4     921     222
   2 -15   4     741     482
   2 -15   5     775     299
   2 -15   5     622     212
   2 -15   5    1195     623
   2 -15   6    7574     451
   2 -15   6    7455     726
   2 -15   7      33     216
   2 -15   7    6397     745
   2 -15   8      56     301
   2 -15   9    2684     887
   2 -15  10     244     354
   2 -15  11      21     585
   2 -15  12      11     343
   2 -15  13      25     312
   2 -15  14     143     613
   2 -15  15     636     431
   2 -15  16     287     688
   2 -15  17     704     825
   2 -15  18      10     503
   2 -15  19    1933    1332
   2 -14 -20      75     211
  -2  14  20     362     691
  -2  14  20     243     218
   2 -14 -19    1039     460
  -2  14  19    3091     948
  -2  14  19    1857     342
   2 -14 -18    2524     354
  -2  14  18    5584    1011
  -2  14  18    3767     612
   2 -14 -17       3     182
  -2  14  17       3     371
  -2  14  17       3     564
   2 -14 -16    1241     363
  -2  14  16     160     246
  -2  14  16     419     392
   2 -14 -15    3026     484
  -2  14  15    2410     532
  -2  14  15    3485     521
   2 -14 -14     496     205
  -2  14  14      13     359
  -2  14  14    1759     389
   2 -14 -13     594     173
  -2  14  13     560     294
  -2  14  13      18     205
   2 -14 -12       6     146
  -2  14  12      29     276
  -2  14  12      11     387
   2 -14 -11     131     294
  -2  14  11     252     276
  -2  14  11     235     197
   2 -14 -10       5     270
  -2  14  10     152     246
  -2  14  10     385     304
   2 -14  -9     304     306
  -2  14   9     614     432
  -2  14   9     719     208
   2 -14  -8      25     278
  -2  14   8     214     195
  -2  14   8     243     222
   2 -14  -7    3932     454
   2 -14  -7    3508     527
  -2  14   7    2687     314
  -2  14   7    3287     563
   2 -14  -6   11705     581
   2 -14  -6   13754     792
  -2  14   6   11742     613
   2 -14  -5   50286    2028
   2 -14  -5   51646    1960
   2 -14  -4     634     189
   2 -14  -4     951     365
   2 -14  -3     196     232
   2 -14  -3     410     307
   2 -14  -2    6467     498
   2 -14  -1    1232     422
   2 -14  -1    1297     193
   2 -14   0      83     182
   2 -14   0       9     196
   2 -14   0       9     170
   2 -14   1     473     456
   2 -14   1     465     220
   2 -14   1     639     233
   2 -14   2     758     226
   2 -14   2     722     422
   2 -14   2     921     314
   2 -14   3    2393     278
   2 -14   3    3008     552
   2 -14   4       5     160
   2 -14   4      43     206
   2 -14   5      13     148
   2 -14   5      25     426
   2 -14   5      13     208
   2 -14   6      15     273
   2 -14   7   26222    1981
   2 -14   8   51792    2350
   2 -14   9    2986     937
   2 -14  10     322     353
   2 -14  11     323     667
   2 -14  12     277     356
   2 -14  13     225     641
   2 -14  14      67     572
   2 -14  15     130     377
   2 -14  16      13     687
   2 -14  17     336     427
   2 -14  18     581     526
   2 -13 -21     150     208
  -2  13  21     549     397
  -2  13  21      20     201
   2 -13 -20      15     316
  -2  13  20      15     379
  -2  13  20      73     198
   2 -13 -19      52     206
  -2  13  19     192     394
  -2  13  19     456     379
   2 -13 -18    2343     361
  -2  13  18    5358     665
  -2  13  18    3701     616
   2 -13 -17    3037     560
  -2  13  17    3407     431
  -2  13  17    5313     675
   2 -13 -16    2627     480
  -2  13  16    1299     331
  -2  13  16    2077     843
   2 -13 -15    1359     245
  -2  13  15    1273     752
  -2  13  15    1601     459
   2 -13 -14       3     306
  -2  13  14       3     556
   2 -13 -13       2     269
  -2  13  13       2     309
  -2  13  13       2     279
   2 -13 -12    2285     415
  -2  13  12    2410     307
  -2  13  12    2543     425
   2 -13 -11    2209     404
  -2  13  11    1867     452
  -2  13  11    2603     397
   2 -13 -10       6     243
  -2  13  10     370     381
  -2  13  10     137     170
   2 -13  -9     210     243
  -2  13   9     481     292
  -2  13   9       6     225
   2 -13  -8    1543     333
  -2  13   8    1356     240
  -2  13   8    2105     479
   2 -13  -7    1832     288
   2 -13  -7    2365     354
  -2  13   7    2287     267
  -2  13   7    2105     289
   2 -13  -6     399     271
   2 -13  -6     368     332
  -2  13   6     229     335
  -2  13   6     204     192
   2 -13  -5   15071     811
   2 -13  -5   15272     647
  -2  13   5   13615     626
   2 -13  -4   84429    2951
   2 -13  -4   87497    3031
   2 -13  -3    7979     384
   2 -13  -3    7912     693
   2 -13  -2   21645     897
   2 -13  -2   22167    1094
   2 -13  -1    4823     552
   2 -13   0     288     219
   2 -13   0     251     329
   2 -13   1     839     457
   2 -13   1     493     234
   2 -13   1     739     383
   2 -13   2       2     175
   2 -13   2      14     224
   2 -13   2      13     163
   2 -13   3     756     228
   2 -13   3     785     263
   2 -13   4     201     213
   2 -13   4     106     169
   2 -13   5      12     149
   2 -13   5      13     406
   2 -13   6    2255     408
   2 -13   7     391     301
   2 -13   8    2662     478
   2 -13   9   54063    2495
   2 -13  10   18612    1171
   2 -13  11     185     520
   2 -13  12     327     343
   2 -13  13     303     665
   2 -13  14     179     341
   2 -13  15      12     365
   2 -13  16     528     680
   2 -13  17     867     499
   2 -13  18       7     777
  -2  12  22     613     425
  -2  12  22     111     215
   2 -12 -21     645     369
  -2  12  21      77     459
  -2  12  21     346     230
   2 -12 -20     197     311
  -2  12  20      26     310
  -2  12  20       5     359
   2 -12 -19       4     175
  -2  12  19       4     331
  -2  12  19     136     299
   2 -12 -18     267     328
  -2  12  18       4     348
  -2  12  18     247     364
   2 -12 -17     232     178
  -2  12  17       3     209
  -2  12  17     427     342
   2 -12 -16       2     162
  -2  12  16     435     321
  -2  12  16       2     308
   2 -12 -15     189     305
  -2  12  15     569     365
  -2  12  15     150     347
   2 -12 -14      56     269
  -2  12  14       6     297
  -2  12  14     173     189
   2 -12 -13    3781     307
  -2  12  13    4027     544
  -2  12  13    4824     805
   2 -12 -12    2558     265
  -2  12  12    3180     697
  -2  12  12    2567     300
   2 -12 -11     164     152
  -2  12  11      66     290
  -2  12  11      12     255
   2 -12 -10     116     140
  -2  12  10       1     232
  -2  12  10     157     159
   2 -12  -9     111     145
  -2  12   9     637     285
  -2  12   9     364     391
   2 -12  -8     565     365
   2 -12  -8     499     151
  -2  12   8     600     234
  -2  12   8     348     304
   2 -12  -7    1559     195
   2 -12  -7    1688     270
  -2  12   7    1855     457
  -2  12   7    1765     233
   2 -12  -6    1203     298
   2 -12  -6    1642     416
  -2  12   6    1531     250
  -2  12   6    1944     226
   2 -12  -5     393     160
   2 -12  -5     122     214
  -2  12   5     168     280
  -2  12   5       8     152
   2 -12  -4    2791     372
   2 -12  -4    2368     401
  -2  12   4    2631     435
   2 -12  -3     873     269
   2 -12  -3     395     192
   2 -12  -2   25624     865
   2 -12  -2   24945     772
   2 -12  -1     758     171
   2 -12  -1     922     219
   2 -12   0       8     164
   2 -12   0      47     108
   2 -12   1      12     185
   2 -12   1      12     303
   2 -12   1      12     217
   2 -12   2    2877     396
   2 -12   2    3440     520
   2 -12   2    3562     194
   2 -12   3     790     241
   2 -12   3    1048     132
   2 -12   4     145     168
   2 -12   5     449     295
   2 -12   6       3     431
   2 -12   7     963     345
   2 -12   8    6544     891
   2 -12   9    3907     501
   2 -12  10    7380    1432
   2 -12  11    3784     591
   2 -12  12     447     354
   2 -12  13      14     491
   2 -12  14       8     310
   2 -12  15      29     636
   2 -12  16     217     408
   2 -12  17     225     375
  -2  12 -18     320     468
  -2  12 -19     502     527
  -2  12 -20      96     481
   2 -12  21    1706     887
  -2  12 -21       7     567
   2 -12  22     547     631
  -2  12 -22     402     632
   2 -11 -23     316     424
  -2  11  23     246     249
  -2  11  23     833     810
  -2  11  22     427     664
  -2  11  22       5     211
  -2  11  21     230     613
  -2  11  21      27     307
   2 -11 -20      48     198
  -2  11  20       0     320
  -2  11  20       0     625
   2 -11 -19      19     326
  -2  11  19     105     613
  -2  11  19      19     339
   2 -11 -18     379     217
  -2  11  18     352     704
  -2  11  18     608     244
   2 -11 -17     298     250
  -2  11  17       5     180
   2 -11 -16    1888     439
  -2  11  16    2511     510
  -2  11  16    1941     830
   2 -11 -15    9217     550
  -2  11  15   11083     900
  -2  11  15   13955    1254
   2 -11 -14    4556     370
  -2  11  14    5434     433
  -2  11  14    6765     622
   2 -11 -13    3440     494
  -2  11  13    3890     563
  -2  11  13    4695     524
   2 -11 -12    1933     386
  -2  11  12    2120     285
  -2  11  12    2569     414
   2 -11 -11     451     267
  -2  11  11       5     460
  -2  11  11     657     308
   2 -11 -10    1333     300
  -2  11  10    1122     339
  -2  11  10    1266     493
   2 -11  -9     345     250
  -2  11   9     723     176
  -2  11   9     422     244
   2 -11  -8     711     248
   2 -11  -8     308     374
  -2  11   8     840     300
  -2  11   8     899     399
   2 -11  -7    1774     266
   2 -11  -7    1881     182
  -2  11   7    1962     278
  -2  11   7    2331     363
   2 -11  -6    6820     619
   2 -11  -6    6194     290
  -2  11   6    6660     624
  -2  11   6    7021     522
   2 -11  -5    1076     351
   2 -11  -5    1179     250
  -2  11   5     760     216
  -2  11   5    1653     199
   2 -11  -4    1238     204
   2 -11  -4     809     277
  -2  11   4     616     218
   2 -11  -3    4592     424
   2 -11  -3    4535     292
   2 -11  -2  138441    4324
   2 -11  -1   19390     667
   2 -11  -1   18495     760
   2 -11   0   17246     652
   2 -11   0   16387     695
   2 -11   1     258     192
   2 -11   1      18     161
   2 -11   1      18     169
   2 -11   2      29     188
   2 -11   2      31     183
   2 -11   2     106     229
   2 -11   3       1      94
   2 -11   5     877     304
   2 -11   6     867     524
   2 -11   7     880     316
   2 -11   8     220     441
   2 -11   9    3256     453
   2 -11  10    1367     656
   2 -11  11   56603    2363
   2 -11  12    7534    1207
   2 -11  13      82     278
  -2  11 -13      61     352
   2 -11  14     225     319
  -2  11 -14     364     391
   2 -11  15      35     506
  -2  11 -15     113     377
   2 -11  16      28     347
  -2  11 -16     138     409
   2 -11  17     681     648
  -2  11 -17      78     463
  -2  11 -18       9     472
  -2  11 -19      27     429
  -2  11 -20     159     488
   2 -11  21     648     499
  -2  11 -21     198     524
   2 -11  22    2728     680
  -2  11 -22     677     689
   2 -10 -23       3     249
  -2  10  23      84     368
  -2  10  23     962     454
   2 -10 -22       4     419
  -2  10  22     272     386
  -2  10  22     871     463
  -2  10  21       5     392
  -2  10  21       5     461
  -2  10  20     249     391
  -2  10  20      40     349
   2 -10 -19      19     206
  -2  10  19     543     358
  -2  10  19      47     370
   2 -10 -18       3     313
  -2  10  18       3     217
  -2  10  18       3     357
   2 -10 -17      23     162
  -2  10  17      35     308
  -2  10  17      83     183
   2 -10 -16     131     188
  -2  10  16     526     359
  -2  10  16     728     381
   2 -10 -15    5471     636
  -2  10  15    6991     719
  -2  10  15    9432    1191
   2 -10 -14   15099     976
  -2  10  14   17009     831
  -2  10  14   23656    1645
   2 -10 -13   16809     747
  -2  10  13   20610    1151
  -2  10  13   22789    1538
   2 -10 -12     846     193
  -2  10  12    1545     342
  -2  10  12     844     223
   2 -10 -11    2552     233
  -2  10  11    2809     425
  -2  10  11    3042     401
   2 -10 -10    1276     189
  -2  10  10    1413     320
  -2  10  10    1442     342
   2 -10  -9    1626     189
  -2  10   9    1747     214
  -2  10   9    1797     495
   2 -10  -8     754     244
   2 -10  -8     742     240
  -2  10   8     695     257
  -2  10   8     883     178
   2 -10  -7     300     178
   2 -10  -7      21     187
  -2  10   7      56     319
  -2  10   7     582     235
   2 -10  -6      91     170
   2 -10  -6      12      99
  -2  10   6      55     211
  -2  10   6      12     169
   2 -10  -5     416     307
   2 -10  -5     461     117
  -2  10   5     356     307
  -2  10   5     311     253
   2 -10  -4     207     160
   2 -10  -4     365     184
  -2  10   4       4     149
  -2  10   4       4     272
   2 -10  -3     199     114
   2 -10  -3     178     129
  -2  10   3     228     268
   2 -10  -2    6588     293
   2 -10  -2    7057     331
   2 -10  -1   89460    2894
   2 -10  -1   84200    2295
   2 -10   0   85676    2982
   2 -10   0   81863    2253
   2 -10   1    7967     269
   2 -10   1    7814     614
   2 -10   1    7781     438
   2 -10   2     294     203
   2 -10   2      19     208
   2 -10   2     712     246
   2 -10   5     409     286
   2 -10   6     814     513
   2 -10   7     100     252
   2 -10   8      13     239
   2 -10   9     774     313
   2 -10  10     522     306
  -2  10 -10     647     358
   2 -10  11      10     263
  -2  10 -11     157     321
   2 -10  12   39750    2680
  -2  10 -12   43030    2300
   2 -10  13   33940    1595
  -2  10 -13   33764    2560
   2 -10  14     395     487
  -2  10 -14       5     606
   2 -10  15       2     301
  -2  10 -15       2     641
   2 -10  16     342     357
  -2  10 -16      11     735
  -2  10 -17       8     799
  -2  10 -18     137     446
  -2  10 -19     105     471
   2 -10  20     530     684
  -2  10 -20      35     454
   2 -10  21       3     403
  -2  10 -21      18     422
   2 -10  22       4     808
  -2  10 -22       4     870
   2 -10  23     116     764
  -2  10 -23      42     829
   2  -9 -24     587     308
  -2   9  24     597     545
  -2   9  24     246     450
   2  -9 -23     402     452
  -2   9  23     185     413
  -2   9  23     483     493
   2  -9 -22     132     238
  -2   9  22       1     364
  -2   9  22     277     415
  -2   9  21     143     436
  -2   9  21    1084     475
  -2   9  20     282     405
  -2   9  20     487     415
   2  -9 -19     355     427
  -2   9  19    1382     457
  -2   9  19     969     464
   2  -9 -18     901     242
  -2   9  18     732     431
  -2   9  18     708     277
   2  -9 -17       9     284
  -2   9  17       7     204
  -2   9  17     316     318
   2  -9 -16     364     342
  -2   9  16     819     379
  -2   9  16     342     387
   2  -9 -15       4     144
  -2   9  15       4     278
  -2   9  15     279     277
   2  -9 -14    1029     368
  -2   9  14    1196     258
  -2   9  14    1695     414
   2  -9 -13    1793     386
  -2   9  13    2158     423
  -2   9  13    2210     413
   2  -9 -12    2318     381
  -2   9  12    2387     265
  -2   9  12    2840     715
   2  -9 -11     892     291
  -2   9  11    1048     534
  -2   9  11    1197     328
   2  -9 -10    6268     464
  -2   9  10    7554     520
  -2   9  10    7416     512
   2  -9  -9    2218     301
  -2   9   9    1914     208
  -2   9   9    2040     325
   2  -9  -8    1064     258
   2  -9  -8    1335     255
  -2   9   8     899     456
  -2   9   8    1127     181
   2  -9  -7     417     120
   2  -9  -7     343     340
  -2   9   7     304     211
  -2   9   7     249     243
   2  -9  -6     780     224
   2  -9  -6     520     200
  -2   9   6     605     367
  -2   9   6     970     164
   2  -9  -5    1908     448
   2  -9  -5    2083     152
  -2   9   5    1975     210
  -2   9   5    1825     263
   2  -9  -4     452     188
   2  -9  -4     182     318
  -2   9   4     326     163
  -2   9   4     393     184
   2  -9  -3    2448     219
   2  -9  -3    2135     180
  -2   9   3    2769     260
   2  -9  -2    2140     192
   2  -9  -2    2365     191
   2  -9  -1   10258     639
   2  -9  -1    9219     551
   2  -9   0    3138     280
   2  -9   0    3542     358
   2  -9   1   22565     854
   2  -9   1   22626     828
   2  -9   1   23237     934
   2  -9   2     231     175
   2  -9   2      90     201
   2  -9   4       5     411
   2  -9   5    2582     355
   2  -9   6    3377     389
   2  -9   7       7     440
   2  -9   8    2346     395
  -2   9  -8    2184     437
   2  -9   9    4323     723
  -2   9  -9    4231     527
   2  -9  10    2436     411
  -2   9 -10    4371     807
   2  -9  11    1471     563
  -2   9 -11     778     692
   2  -9  12      17     245
  -2   9 -12      17     319
   2  -9  13     166     773
  -2   9 -13     925     582
   2  -9  14    3812     580
  -2   9 -14    4069     727
   2  -9  15     959     415
  -2   9 -15    1604     515
  -2   9 -16       6     378
  -2   9 -17     240     434
  -2   9 -18     345     491
   2  -9  19      10     682
  -2   9 -19      10     484
   2  -9  20      14     345
  -2   9 -20      93     391
   2  -9  21     392     418
   2  -9  22       2     682
  -2   9 -22      94     454
   2  -9  23     748     533
  -2   9 -23     394     573
   2  -8 -24    1133     383
  -2   8  24    2415     634
  -2   8  24     436     562
   2  -8 -23      32     378
  -2   8  23       6     386
  -2   8  23       6     354
   2  -8 -22     513     474
  -2   8  22     488     458
  -2   8  22     292     831
   2  -8 -21     809     333
  -2   8  21     935     525
  -2   8  21    2650     888
  -2   8  20     925     518
  -2   8  20     757     805
  -2   8  19     122     236
  -2   8  19      80     601
   2  -8 -18       7     308
  -2   8  18      86     200
   2  -8 -17      11     197
  -2   8  17      11     217
   2  -8 -16       1     258
  -2   8  16     290     290
  -2   8  16       1     470
   2  -8 -15    2352     420
  -2   8  15    2008     476
  -2   8  15    2324     760
   2  -8 -14     180     161
  -2   8  14      55     504
  -2   8  14     376     182
   2  -8 -13     273     274
  -2   8  13     697     332
  -2   8  13     534     300
   2  -8 -12    7029     565
  -2   8  12    8281     415
  -2   8  12    9624     638
   2  -8 -11   35437    1378
  -2   8  11   38671    1539
  -2   8  11   39602    1520
   2  -8 -10      45     189
  -2   8  10     199     121
  -2   8  10     791     361
   2  -8  -9    1837     295
  -2   8   9    1743     199
  -2   8   9    1653     539
   2  -8  -8    3811     346
   2  -8  -8    3933     222
  -2   8   8    3218     380
  -2   8   8    4294     383
   2  -8  -7      26     148
   2  -8  -7      26     271
  -2   8   7     448     287
  -2   8   7      26     184
   2  -8  -6    1576     256
   2  -8  -6    1252     221
  -2   8   6     829     253
  -2   8   6     915     177
   2  -8  -5    3849     331
   2  -8  -5    3756     274
  -2   8   5    3461     525
  -2   8   5    3961     241
   2  -8  -4       7     321
   2  -8  -4      73     104
  -2   8   4      84     317
  -2   8   4     117     245
   2  -8  -3    2109     262
   2  -8  -3    1608     372
  -2   8   3    1471     415
   2  -8  -2     208     179
   2  -8  -2       7     202
   2  -8  -1    5941     391
   2  -8  -1    6206     294
   2  -8   0   30368    1148
   2  -8   0   30626     783
   2  -8   1  101312    3087
   2  -8   1   99724    2915
   2  -8   2  125377    4233
   2  -8   4     128     270
   2  -8   5      12     436
   2  -8   6     188     250
   2  -8   7     327     247
  -2   8  -7     107     281
   2  -8   8     409     439
  -2   8  -8      26     490
   2  -8   9     785     301
  -2   8  -9    1180     360
   2  -8  10     325     448
  -2   8 -10     420     312
   2  -8  11     440     254
  -2   8 -11     295     322
   2  -8  12     400     283
  -2   8 -12    1143     597
   2  -8  13    4018     761
   2  -8  14   38481    1658
   2  -8  15   11340    1421
   2  -8  18     248     626
   2  -8  19     638     428
   2  -8  20     215     434
   2  -8  21     265     719
   2  -8  22     537     503
   2  -8  23     650     520
  -2   8 -23      30     937
   2  -8  24       8     743
  -2   8 -24     355     803
   2  -7 -24    1240     697
  -2   7  24     519    1068
  -2   7  24    2383     410
   2  -7 -23    2232     448
  -2   7  23    2291     443
   2  -7 -22     612     508
  -2   7  22     421     302
  -2   7  22    1155     848
   2  -7 -21    1773     626
  -2   7  21    1629    1035
  -2   7  21    2206     406
   2  -7 -20     931     292
  -2   7  20     573     483
  -2   7  20     521     321
  -2   7  19     367     255
  -2   7  19       9     382
  -2   7  18     753     362
  -2   7  18       5     247
   2  -7 -17     947     431
  -2   7  17    1715     439
  -2   7  17    1242     309
   2  -7 -16    1148     260
  -2   7  16    1468     428
  -2   7  16    1665     457
   2  -7 -15      76     250
  -2   7  15     171     275
  -2   7  15       7     271
   2  -7 -14     334     302
  -2   7  14     624     546
  -2   7  14     697     323
   2  -7 -13    1622     207
  -2   7  13    1790     219
  -2   7  13    1655     636
   2  -7 -12    2007     348
  -2   7  12    2348     363
   2  -7 -11   22680     994
  -2   7  11   28803    1556
  -2   7  11   24376     844
   2  -7 -10   62977    2140
  -2   7  10   74588    2377
  -2   7  10   69218    2368
   2  -7  -9    1825     297
  -2   7   9    2479     355
  -2   7   9    2263     313
   2  -7  -8    2825     200
   2  -7  -8    3035     345
  -2   7   8    3588     600
  -2   7   8    3072     349
   2  -7  -7   12243     888
   2  -7  -7   11879     542
  -2   7   7   12273     612
  -2   7   7   13032     616
   2  -7  -6    1951     298
   2  -7  -6    1891     151
  -2   7   6    1668     321
  -2   7   6    2031     506
   2  -7  -5     854     265
   2  -7  -5     824     200
  -2   7   5     825     168
  -2   7   5     842     257
   2  -7  -4     280     356
   2  -7  -4     345     167
  -2   7   4     108     243
  -2   7   4      98     204
   2  -7  -3    6651     364
   2  -7  -3    6788     577
  -2   7   3    7501     321
  -2   7   3    6216     366
   2  -7  -2    1096     162
   2  -7  -2    1270     223
  -2   7   2     760     363
   2  -7  -1    2783     208
   2  -7  -1    3226     213
   2  -7   0   18963     703
   2  -7   0   19760     817
   2  -7   1    4201     620
   2  -7   1    4175     240
   2  -7   2   68793    2828
   2  -7   4    6916     491
   2  -7   5    1860     370
  -2   7  -5    2279     393
   2  -7   6     223     433
  -2   7  -6     562     465
   2  -7   7     994     302
  -2   7  -7     635     351
   2  -7   8    1313     309
  -2   7  -8    1057     370
   2  -7   9    1299     296
  -2   7  -9    1659     588
   2  -7  10    3253     383
   2  -7  11      32     216
   2  -7  12     336     420
   2  -7  13     461     282
   2  -7  14    7605     940
   2  -7  17       7     510
   2  -7  18     700     411
   2  -7  19      18     353
   2  -7  20    2071     900
   2  -7  21     777     458
   2  -7  22      20     489
   2  -7  23      18     707
   2  -7  24     202     477
   2  -6 -25       1     278
  -2   6  25       1     698
  -2   6  25     132     233
   2  -6 -24     471     301
  -2   6  24       2     264
  -2   6  24       2     756
   2  -6 -23     648     643
  -2   6  23    1288     370
  -2   6  23     443     571
   2  -6 -22     636     311
  -2   6  22     161     473
  -2   6  22     234     314
   2  -6 -21     506     325
  -2   6  21     568     341
  -2   6  21    1118     501
   2  -6 -20     940     472
  -2   6  20     597     471
  -2   6  20     527     336
   2  -6 -19     310     237
  -2   6  19      14     276
  -2   6  19     846     372
   2  -6 -18    2291     589
  -2   6  18    2474     440
  -2   6  18    3769     568
  -2   6  17     444     270
  -2   6  17     774     378
  -2   6  16       1     314
  -2   6  16       1     206
   2  -6 -15      46     165
  -2   6  15      36     281
  -2   6  15       3     271
   2  -6 -14    1114     332
  -2   6  14    1222     354
  -2   6  14    1157     356
   2  -6 -13     525     181
  -2   6  13     660     328
  -2   6  13     727     190
   2  -6 -12     314     152
  -2   6  12     373     265
  -2   6  12     239     282
   2  -6 -11     900     266
  -2   6  11     562     272
  -2   6  11    1444     305
   2  -6 -10   11362     588
  -2   6  10   14454    1023
  -2   6  10   12546     617
   2  -6  -9   13432     635
  -2   6   9   14977     714
  -2   6   9   14458     483
   2  -6  -8   16850     747
   2  -6  -8   16718     733
  -2   6   8   17557     576
  -2   6   8   16899     818
   2  -6  -7    1270     553
   2  -6  -7    1598     295
  -2   6   7    1349     598
  -2   6   7    1589     193
   2  -6  -6     660     123
   2  -6  -6     543     254
  -2   6   6     504     243
  -2   6   6     604     258
   2  -6  -5    4528     268
   2  -6  -5    4317     377
  -2   6   5    4623     223
  -2   6   5    4722     597
   2  -6  -4     533      86
   2  -6  -4     726     209
  -2   6   4     492     334
  -2   6   4     458     219
   2  -6  -3    1175     130
   2  -6  -3    1220     247
  -2   6   3    1183     304
  -2   6   3    1166     428
   2  -6  -2     628     196
   2  -6  -2     661     235
  -2   6   2     525     241
   2  -6  -1    3604     332
   2  -6  -1    3515     356
   2  -6   0    3800     236
   2  -6   0    3954     217
   2  -6   1    6786     685
   2  -6   3    2181     609
   2  -6   4   58824    2731
  -2   6  -4   60394    2134
   2  -6   5   11722    1029
  -2   6  -5   12096    1113
   2  -6   6    2224     376
  -2   6  -6    1933     416
   2  -6   7     683     477
   2  -6   8      51     207
   2  -6   9     981     290
   2  -6  10     493     271
   2  -6  11    2143     328
  -2   6 -11    2120     683
   2  -6  12    6213     490
  -2   6 -12    5914     603
  -2   6 -13     563     358
  -2   6 -14    1343     412
  -2   6 -15     913     405
   2  -6  16    1541     618
  -2   6 -16      10     430
   2  -6  17    9128     861
  -2   6 -17    8610     952
   2  -6  18      15     347
  -2   6 -18     200     398
   2  -6  19       0     582
  -2   6 -19       0     401
   2  -6  20      77     388
  -2   6 -20     122     733
   2  -6  21      31     396
  -2   6 -21     466     723
   2  -6  22     580     823
   2  -6  23     283     502
   2  -6  24      41     498
   2  -6  25      44     772
   2  -5 -25     248     525
  -2   5  25      60     455
  -2   5  25     147     437
   2  -5 -24      16     454
  -2   5  24     139     428
  -2   5  24     243     401
   2  -5 -23      63     290
  -2   5  23       4     414
   2  -5 -22     408     517
  -2   5  22      74     324
  -2   5  22     391     454
   2  -5 -21    1232     372
  -2   5  21    1501     448
  -2   5  21    1501     560
   2  -5 -20     658     315
  -2   5  20     490     382
  -2   5  20     869     447
   2  -5 -19       1     425
  -2   5  19     421     393
  -2   5  19     477     320
   2  -5 -18    1221     308
  -2   5  18    1524     769
  -2   5  18    1190     379
   2  -5 -17       1     321
  -2   5  17       1     489
  -2   5  17     135     221
  -2   5  16     157     221
  -2   5  16     429     526
  -2   5  15       6     479
  -2   5  15     198     184
   2  -5 -14      12     247
  -2   5  14      99     411
  -2   5  14       1     246
   2  -5 -13    2314     406
  -2   5  13    2544     659
  -2   5  13    2475     396
   2  -5 -12    1990     213
  -2   5  12    2776     362
  -2   5  12    2624     218
   2  -5 -11    1338     304
  -2   5  11    2856     355
  -2   5  11    1885     313
   2  -5 -10    4964     430
  -2   5  10    5222     436
  -2   5  10    5744     485
   2  -5  -9     545     244
  -2   5   9     588     473
  -2   5   9     659     234
   2  -5  -8  108956    3446
   2  -5  -8  104959    3881
  -2   5   8  107720    4252
  -2   5   8  106876    3308
   2  -5  -7   11044     557
   2  -5  -7   11479     619
  -2   5   7   11921     572
  -2   5   7   11466     645
   2  -5  -6   12201     629
   2  -5  -6   11304     513
  -2   5   6   11364     965
  -2   5   6   11795     551
   2  -5  -5      71     143
   2  -5  -5      14     233
  -2   5   5      10     224
  -2   5   5      57     199
   2  -5  -4    3709     351
   2  -5  -4    3203     218
  -2   5   4    3306     314
  -2   5   4    3891     345
   2  -5  -3   19633     681
   2  -5  -3   19337     560
  -2   5   3   19899     695
  -2   5   3   20612     706
   2  -5  -2   14789     385
   2  -5  -2   14756     533
  -2   5   2   14748     851
   2  -5  -1     399     140
   2  -5  -1     351     199
   2  -5   0    3568     369
   2  -5   1   17729     703
   2  -5   3    1061     532
  -2   5  -3    1141     316
   2  -5   4   15358     753
  -2   5  -4   15403     801
   2  -5   5   94499    3199
   2  -5   6    1783     375
   2  -5   7   12274     713
  -2   5  -7   12327    1169
   2  -5   8     668     282
  -2   5  -8     836     336
   2  -5   9    1204     462
  -2   5  -9     845     319
   2  -5  10     368     248
  -2   5 -10     207     301
   2  -5  11    1267     308
  -2   5 -11    1272     634
  -2   5 -12       0     430
  -2   5 -13     474     583
  -2   5 -14       4     460
   2  -5  15    3315     414
  -2   5 -15    3920     811
   2  -5  16    8881     675
  -2   5 -16    8260    1203
   2  -5  17    5256    1058
  -2   5 -17    6229    1194
   2  -5  18    8842     930
  -2   5 -18    9499    1673
   2  -5  19    5405     706
  -2   5 -19    5335     765
   2  -5  20      11     668
  -2   5 -20     258     421
   2  -5  21      32     680
  -2   5 -21     505     441
  -2   5 -22     443     477
   2  -5  23      85     390
  -2   5 -23       3     397
   2  -5  24       8     679
  -2   5 -24      54     668
   2  -5  25     229     499
  -2   5 -25     137     783
   2  -4 -25      66     303
  -2   4  25      23     411
  -2   4  25      28     267
   2  -4 -24       5     497
  -2   4  24       5     401
  -2   4  24     515     465
   2  -4 -23     363     502
  -2   4  23      15     522
  -2   4  23     144     429
   2  -4 -22     241     328
  -2   4  22     581     588
  -2   4  22     319     475
   2  -4 -21    1299     711
  -2   4  21    2664     845
  -2   4  21    3326     969
   2  -4 -20    8788    1108
  -2   4  20   12683    1033
  -2   4  20   13840    1561
   2  -4 -19    4806     555
  -2   4  19    9395    1231
  -2   4  19    7398     716
   2  -4 -18    1605     559
  -2   4  18    2514     828
  -2   4  18    2209     447
   2  -4 -17       5     343
  -2   4  17      62     242
  -2   4  17       5     517
   2  -4 -16    1245     266
  -2   4  16    1410     395
  -2   4  16    1059     288
   2  -4 -15    2769     481
  -2   4  15    3183     439
  -2   4  15    2341     311
  -2   4  14      85     162
  -2   4  14     195     251
  -2   4  13     924     552
  -2   4  13    1221     334
   2  -4 -12     969     205
  -2   4  12    2247     551
  -2   4  12    1796     317
   2  -4 -11    1440     334
  -2   4  11    1297     326
  -2   4  11    3055     570
   2  -4 -10    4421     291
  -2   4  10    5803     767
  -2   4  10    4782     292
   2  -4  -9    6860     364
  -2   4   9    8183     602
  -2   4   9    6629     531
   2  -4  -8   17103     542
  -2   4   8   17452     705
  -2   4   8   19270     836
   2  -4  -7  196525    6395
   2  -4  -7  204790    6058
  -2   4   7  210103    6457
  -2   4   7  193883    7271
   2  -4  -6  127763    3977
   2  -4  -6  143838    4068
  -2   4   6  128123    4090
  -2   4   6  139205    3968
   2  -4  -5   40008     985
   2  -4  -5   39163    1185
  -2   4   5   39266    1020
  -2   4   5   40123    1677
   2  -4  -4   14398     314
   2  -4  -4   14304     647
  -2   4   4   14370     527
  -2   4   4   14016     981
   2  -4  -3   10869     570
   2  -4  -3   10707     429
  -2   4   3   10234     345
  -2   4   3   11382     913
   2  -4  -2    1116     232
   2  -4  -2    1548     430
  -2   4   2    1164     239
  -2   4   2    1299     156
   2  -4  -1    5667     661
   2  -4  -1    5569     313
   2  -4   0   31198     834
   2  -4   0   31937    1086
   2  -4   2    1427     326
  -2   4  -2    1534     345
   2  -4   3    3894     405
  -2   4  -3    4379     748
   2  -4   4     160     246
   2  -4   5   16678     815
  -2   4  -5   15514     830
   2  -4   6  327594   12814
  -2   4  -6  339823   13596
   2  -4   7   84466    2734
  -2   4  -7   86066    3698
   2  -4   8    3504     713
  -2   4  -8    3849     498
   2  -4   9    1199     281
  -2   4  -9     732     342
   2  -4  10    1167     482
  -2   4 -10     603     325
  -2   4 -11      13     247
  -2   4 -12     208     298
   2  -4  13     245     386
  -2   4 -13     136     288
   2  -4  14    1215     332
  -2   4 -14    1498     409
   2  -4  15     247     262
  -2   4 -15      64     305
   2  -4  16    2841     682
  -2   4 -16    2961     501
   2  -4  17    4268     527
  -2   4 -17    3611     624
   2  -4  18     405     320
  -2   4 -18      13     350
   2  -4  19   39814    2759
  -2   4 -19   33902    2072
   2  -4  20    8606     889
  -2   4 -20    7306    1471
   2  -4  21     224     394
  -2   4 -21     105     706
   2  -4  22     389     710
  -2   4 -22     105     714
   2  -4  23     297     801
  -2   4 -23     274     480
   2  -4  24      51     490
  -2   4 -24      77     459
   2  -4  25      35     556
   2  -4  25     808     541
  -2   4 -25      41     494
  -2   3  25     356     294
  -2   3  25       3     400
   2  -3 -24     350     314
  -2   3  24       4     400
  -2   3  24      74     305
   2  -3 -23       4     265
  -2   3  23      79     278
  -2   3  23     119     558
   2  -3 -22     459     474
  -2   3  22     105     555
  -2   3  22       4     643
   2  -3 -21       6     263
  -2   3  21       6     577
  -2   3  21     206     536
   2  -3 -20    2867     474
  -2   3  20    4027     619
  -2   3  20    4317    1003
   2  -3 -19    4669     945
  -2   3  19    7258     766
  -2   3  19    7341     763
   2  -3 -18    4188     785
  -2   3  18    5436     612
  -2   3  18    6330     654
   2  -3 -17    1016     307
  -2   3  17    1774     426
  -2   3  17    1028     348
   2  -3 -16    3400     587
  -2   3  16    3476     497
  -2   3  16    3101     395
   2  -3 -15    1429     413
  -2   3  15    1366     355
  -2   3  15     705     252
   2  -3 -14     957     238
  -2   3  14    1196     338
  -2   3  14    1016     227
  -2   3  13     231     273
  -2   3  12    2173     241
  -2   3  12    2612     392
  -2   3  11     392     163
  -2   3  11     603     281
   2  -3 -10     149     140
  -2   3  10       6     228
  -2   3  10      70     215
   2  -3  -9     493     258
  -2   3   9     533     462
  -2   3   9     269     237
   2  -3  -8   18483     788
  -2   3   8   17425     822
  -2   3   8   18605     583
   2  -3  -7   46672    1567
   2  -3  -7   48257    1649
  -2   3   7   48856    1745
  -2   3   7   48454    1315
   2  -3  -6   48527    1343
   2  -3  -6   46882    1988
  -2   3   6   46542    1060
   2  -3  -5  284801    8862
   2  -3  -5  260986    9864
  -2   3   5  268211    9139
  -2   3   5  270619    8510
   2  -3  -4     908     157
   2  -3  -4     782     506
  -2   3   4     638     283
  -2   3   4     659     194
   2  -3  -3   26377     525
   2  -3  -3   26023     938
  -2   3   3   26616     931
  -2   3   3   26519     744
   2  -3  -2    1880     260
   2  -3  -2    1933     578
  -2   3   2    1743     168
  -2   3   2    1999     323
   2  -3  -1   16282     426
   2  -3  -1   17226     720
   2  -3   0    5866     392
   2  -3   1   32667    1433
  -2   3  -1   33061    1121
   2  -3   2    3192     316
   2  -3   3    5718     415
  -2   3  -3    5280     431
   2  -3   4   13291     642
  -2   3  -4   13922     699
   2  -3   5    2119     287
  -2   3  -5    1653     339
   2  -3   6    2820     669
  -2   3  -6    2794     759
   2  -3   7   68150    2129
  -2   3  -7   67894    2322
   2  -3   8   54725    2455
  -2   3  -8   51671    1972
  -2   3  -9     419     296
  -2   3 -10     434     317
   2  -3  11       1     318
  -2   3 -11       1     229
   2  -3  12     436     247
  -2   3 -12     344     295
   2  -3  13     612     277
  -2   3 -13    1078     324
   2  -3  14     423     463
  -2   3 -14    1213     339
   2  -3  15     132     237
  -2   3 -15      25     289
   2  -3  16      19     264
  -2   3 -16      19     305
   2  -3  17       0     452
  -2   3 -17     483     514
   2  -3  18     652     361
  -2   3 -18     407     679
   2  -3  19     236     387
  -2   3 -19     495     682
   2  -3  20   10918    1075
  -2   3 -20   10246    1115
   2  -3  21    2632    1049
  -2   3 -21    2062     636
   2  -3  22     177     385
  -2   3 -22       3     380
   2  -3  23     322     501
  -2   3 -23      23     460
   2  -3  24     927     887
  -2   3 -24       3     770
   2  -3  25       5     779
  -2   3 -25      13     689
   2  -3  26      36     347
  -2   3 -26       0     473
   2  -2 -26     850     379
  -2   2  26       2     560
  -2   2  26       2     476
   2  -2 -25       6     571
  -2   2  25     164     545
  -2   2  25       6     424
   2  -2 -24       2     541
  -2   2  24       2     690
  -2   2  24       2     345
   2  -2 -23     134     283
  -2   2  23     164     588
  -2   2  23       5     322
   2  -2 -22       1     276
  -2   2  22       1     345
  -2   2  22       1     351
   2  -2 -21    1289     686
  -2   2  21    2241     519
  -2   2  21    2218     852
   2  -2 -20     341     442
  -2   2  20       0     333
  -2   2  20       0     557
   2  -2 -19       8     275
  -2   2  19       8     331
  -2   2  19     395     560
   2  -2 -18       3     244
  -2   2  18       3     287
  -2   2  18     488     298
   2  -2 -17    3449     744
  -2   2  17    3656     491
  -2   2  17    3891     533
   2  -2 -16      33     402
  -2   2  16     606     308
  -2   2  16     140     246
   2  -2 -15    5420     439
  -2   2  15    6170     870
  -2   2  15    6209     452
   2  -2 -14     510     424
  -2   2  14    1611     578
  -2   2  14    1120     394
   2  -2 -13     714     356
  -2   2  13     660     326
  -2   2  13     559     491
   2  -2 -12       3     145
  -2   2  12     232     358
  -2   2  12      24     227
   2  -2 -11     371     297
  -2   2  11     376     263
  -2   2  11     752     255
  -2   2  10    5120     512
  -2   2  10    6658     513
  -2   2   9      90     214
  -2   2   9     155     224
   2  -2  -8       6     237
  -2   2   8      17     233
  -2   2   8       6     120
   2  -2  -7    3964     622
   2  -2  -7    3192     403
  -2   2   7    3611     358
  -2   2   7    3600     708
   2  -2  -6   43670    1074
   2  -2  -6   39029    1768
  -2   2   6   39614    1362
  -2   2   6   41643     997
   2  -2  -5   98922    2709
   2  -2  -5   87030    2758
  -2   2   5   93243    2287
  -2   2   5   86231    3443
   2  -2  -4   28640    1414
   2  -2  -4   29779     554
  -2   2   4   29707     706
  -2   2   4   28123    1421
   2  -2  -3     718     370
   2  -2  -3     607     172
  -2   2   3     656     210
  -2   2   3     631     362
   2  -2  -2   25811     823
   2  -2  -2   24009    1418
  -2   2   2   24244     718
  -2   2   2   24614    1476
   2  -2  -1    1995     334
   2  -2  -1    2296     249
   2  -2   1   35461    1033
  -2   2  -1   35087    1099
   2  -2   2   22458     604
  -2   2  -2   22679     638
   2  -2   3   18226     576
  -2   2  -3   16988     632
   2  -2   4    1741     590
  -2   2  -4    2109     694
   2  -2   5    1494     328
  -2   2  -5    1460     383
  -2   2  -6    4606     553
  -2   2  -7    4671     521
  -2   2  -8  119710    3927
   2  -2   9   42789    1504
  -2   2  -9   39789    1572
   2  -2  10    7627     507
  -2   2 -10    7197     559
   2  -2  11     129     365
  -2   2 -11      35     252
   2  -2  12     253     380
  -2   2 -12     267     270
   2  -2  13      81     227
  -2   2 -13     310     269
   2  -2  14     544     251
  -2   2 -14     385     495
   2  -2  15     232     417
  -2   2 -15     235     478
   2  -2  16       3     225
  -2   2 -16     277     456
   2  -2  17     752     332
  -2   2 -17     971     383
   2  -2  18    1528     428
  -2   2 -18    1822     467
   2  -2  19    6492    1068
  -2   2 -19    5925     695
   2  -2  20     700     418
  -2   2 -20     433     431
   2  -2  21    1465     609
  -2   2 -21    1567     978
   2  -2  22    3068     729
  -2   2 -22    1657    1141
   2  -2  23     958    1054
  -2   2 -23    1335     570
   2  -2  24      89     479
  -2   2 -24      76     404
  -2   2 -25      12     427
   2  -2  26     468     560
  -2   2 -26      20     756
   2  -1 -26      78     623
  -2   1  26     198     358
  -2   1  26     322     432
   2  -1 -25       9     352
  -2   1  25       9     357
  -2   1  25      51     684
   2  -1 -24       4     311
  -2   1  24       4     577
   2  -1 -23     249     477
  -2   1  23       3     339
  -2   1  23     198     560
   2  -1 -22     571     525
  -2   1  22       2     379
  -2   1  22     708     410
   2  -1 -21     211     305
  -2   1  21     115     401
  -2   1  21     249     368
   2  -1 -20     688     324
  -2   1  20     305     385
  -2   1  20     868     653
   2  -1 -19     613     501
  -2   1  19     750     362
  -2   1  19       7     590
   2  -1 -18    1153     572
  -2   1  18    1701     659
  -2   1  18     943     707
   2  -1 -17    9730     717
  -2   1  17   12082     788
  -2   1  17   13829    1295
   2  -1 -16   28558    1368
  -2   1  16   33331    1457
  -2   1  16   32746    1931
   2  -1 -15    2707     556
  -2   1  15    2458     641
  -2   1  15    2209     310
   2  -1 -14    5705     651
  -2   1  14    6458     776
  -2   1  14    6005     615
   2  -1 -13     355     213
  -2   1  13     236     330
  -2   1  13     709     437
   2  -1 -12     317     196
  -2   1  12     575     404
  -2   1  12     150     296
   2  -1 -11    2747     467
  -2   1  11    2591     590
  -2   1  11    2348     266
   2  -1 -10    4043     539
  -2   1  10    3851     328
  -2   1  10    3052     691
   2  -1  -9      55     154
  -2   1   9     278     371
  -2   1   9     189     137
   2  -1  -8    5292     323
  -2   1   8    5254     453
  -2   1   8    5008     292
   2  -1  -7   13257     720
  -2   1   7   13006     440
  -2   1   7   13342     673
   2  -1  -6    3231     426
  -2   1   6    2780     764
  -2   1   6    3155     260
   2  -1  -5     518     316
  -2   1   5     635     324
  -2   1   5    1011     276
   2  -1  -4  441184   16879
   2  -1  -4  460314   16803
  -2   1   4  430967   16542
  -2   1   4  436880   15221
   2  -1  -3 1802784  104481
   2  -1  -3 1659990  101706
  -2   1   3 1604744   96925
  -2   1   3 1726773   99743
   2  -1  -2  115161    3096
   2  -1  -2  112015    2018
  -2   1   2  115318    2692
   2  -1  -1    4790      74
   2  -1  -1    6389     373
  -2   1  -2     157     164
  -2   1  -3      17     366
  -2   1  -4   16888    1011
   2  -1   5     946     597
  -2   1  -5     647     619
   2  -1   6     430     297
  -2   1  -6     662     554
   2  -1   7    2512     356
  -2   1  -7    2508     669
   2  -1   8   19886    1167
  -2   1  -8   19293    1278
   2  -1   9  143532    4901
  -2   1  -9  148703    5304
   2  -1  10  176287    6170
  -2   1 -10  179760    6541
   2  -1  11   13372     669
  -2   1 -11   13893     748
   2  -1  12     535     431
  -2   1 -12     385     295
   2  -1  13    8039     523
  -2   1 -13    8263     905
   2  -1  14    2594     333
  -2   1 -14    2428     673
   2  -1  15      15     217
  -2   1 -15      15     260
   2  -1  16     267     403
  -2   1 -16      13     275
   2  -1  17    1024     561
  -2   1 -17     885     379
   2  -1  18    1577     417
  -2   1 -18    2203     730
   2  -1  19     959     422
  -2   1 -19    1139     719
   2  -1  20     301     579
  -2   1 -20      16     333
  -2   1 -21    2900     615
   2  -1  22   11777    1175
  -2   1 -22    8328    1029
   2  -1  23   10366    1228
  -2   1 -23    6885    1528
   2  -1  24    1471     712
  -2   1 -24    2149     979
  -2   1 -25      12     418
   2  -1  26       4     802
  -2   1 -26       4     419
   2   0 -26    1049     705
  -2   0  26     113     791
  -2   0  26     110     730
   2   0 -25       5     552
  -2   0  25     124     598
  -2   0  25      33     352
   2   0 -24     567     377
  -2   0  24     415     430
  -2   0  24     148     420
   2   0 -23       2     340
  -2   0  23     591     660
  -2   0  23     375     361
   2   0 -22     647     364
  -2   0  22      10     755
  -2   0  22     241     382
   2   0 -21       2     592
  -2   0  21     619     387
  -2   0  21    1264     458
   2   0 -20       5     422
  -2   0  20     179     312
  -2   0  20     188     463
   2   0 -19      18     238
  -2   0  19      70     444
  -2   0  19     567     423
   2   0 -18     615     320
  -2   0  18    1027     577
  -2   0  18    1349     577
   2   0 -17    2183     404
  -2   0  17    2839     405
  -2   0  17    2907     427
   2   0 -16   12862    1233
  -2   0  16   13665     804
  -2   0  16   15496     842
   2   0 -15   24177    1604
  -2   0  15   30279    1244
  -2   0  15   28404    1190
   2   0 -14   13797     718
  -2   0  14   13753     958
  -2   0  14   13462     714
   2   0 -13   11210     607
  -2   0  13   11311     807
  -2   0  13   11967     612
   2   0 -12    2932     307
  -2   0  12    2821     338
  -2   0  12    2493     266
   2   0 -11    1331     272
  -2   0  11    1796     242
  -2   0  11    1541     308
   2   0 -10     650     403
  -2   0  10     584     352
  -2   0  10     569     265
   2   0  -9    9495     799
  -2   0   9    9958     584
  -2   0   9    9519     476
   2   0  -8     264     319
  -2   0   8     198     165
  -2   0   8     314     410
   2   0  -7    1845     449
  -2   0   7    2219     612
  -2   0   7    1598     389
   2   0  -6       6     289
  -2   0   6      26     268
  -2   0   6       1     235
   2   0  -5    5803     466
   2   0  -5    6393     600
  -2   0   5    6756     641
  -2   0   5    5526     235
   2   0  -4    1642     652
   2   0  -4    1444     237
  -2   0   4    1907     629
   2   0  -3   51923    1154
   2   0  -3   48836    1425
  -2   0   3   45903    1358
  -2   0   3   51595    1306
   2   0  -2  855504   35107
  -2   0   2  843983   33903
  -2   0   2  902220   34364
   2   0   3    4119     240
  -2   0  -3    4357     265
   2   0   4    4260     634
  -2   0  -4    4695     410
   2   0   5     814     417
   2   0   6   19891    1123
   2   0   7     694     388
   2   0   8    1355     261
   2   0   9     118     224
  -2   0  -9     156     443
   2   0  10   10639     591
  -2   0 -10   10953     663
   2   0  11   52908    1907
  -2   0 -11   54525    2033
   2   0  12       3     355
  -2   0 -12     307     382
   2   0  13     353     405
  -2   0 -13     488     457
   2   0  14     202     203
  -2   0 -14      15     229
   2   0  15    1833     322
  -2   0 -15    1662     349
   2   0  16     861     289
  -2   0 -16     793     317
   2   0  17     274     282
   2   0  18    1872     660
  -2   0 -18    1257     410
   2   0  19     504     473
  -2   0 -19       0     286
   2   0  20     465     389
  -2   0 -20     404     367
   2   0  21    1636     512
  -2   0 -21     608     770
  -2   0 -23      15     378
   2   0  24    2669     856
  -2   0 -24    2116     669
   2   0  25     599     605
   2   0  26       0     607
   2   1 -26       1     406
  -2  -1  26       1     427
  -2  -1  26       1     674
   2   1 -25       3     337
  -2  -1  25     154     347
  -2  -1  25       3     631
   2   1 -24    1024     643
  -2  -1  24     293     398
  -2  -1  24      12     774
   2   1 -23       7     607
  -2  -1  23      25     448
  -2  -1  23     616     372
   2   1 -22     185     350
  -2  -1  22     699     433
  -2  -1  22     276     360
   2   1 -21     129     332
  -2  -1  21     512     660
  -2  -1  21     759     566
   2   1 -20      33     277
  -2  -1  20     499     434
  -2  -1  20       8     327
   2   1 -19     300     290
  -2  -1  19     795     483
  -2  -1  19       1     314
   2   1 -18    1895     648
  -2  -1  18    2189     649
  -2  -1  18    1501     386
   2   1 -17      44     396
  -2  -1  17     437     387
  -2  -1  17      26     234
   2   1 -16    1125     315
  -2  -1  16     739     292
  -2  -1  16     946     266
   2   1 -15    1060     316
  -2  -1  15    1067     278
  -2  -1  15     633     306
   2   1 -14     379     316
  -2  -1  14     734     304
  -2  -1  14     861     471
   2   1 -13    5778     492
  -2  -1  13    7745     483
  -2  -1  13    6059     446
   2   1 -12       0     198
  -2  -1  12      58     167
  -2  -1  12     164     343
   2   1 -11    4584     420
  -2  -1  11    5621     625
  -2  -1  11    5804     681
   2   1 -10    3090     603
  -2  -1  10    3757     586
  -2  -1  10    3273     322
   2   1  -9    1939     297
  -2  -1   9    2127     306
  -2  -1   9    1614     435
   2   1  -8    1799     281
  -2  -1   8    1533     285
   2   1  -7    1296     286
  -2  -1   7    1379     300
   2   1  -6     416     348
  -2  -1   6     312     374
  -2  -1   6     236     165
   2   1  -5   23606     945
   2   1  -5   23121    1298
  -2  -1   5   23171     972
  -2  -1   5   23993     891
   2   1  -4   17197     571
   2   1  -4   17396     844
  -2  -1   4   16430     573
  -2  -1   4   17298     500
   2   1  -3  111807    3122
  -2  -1   3  112268    2640
  -2  -1   3  124631    2702
   2   1   3    6023     149
  -2  -1  -3    5708     282
   2   1   4   37178    1027
  -2  -1  -4   36246    1497
   2   1   5    1110     415
  -2  -1  -5    1328     411
   2   1   6   29912    1461
  -2  -1  -6   29600    1092
   2   1   7     285     213
  -2  -1  -7     253     400
   2   1   8    3084     320
  -2  -1  -8    2831     346
   2   1   9    2650     336
  -2  -1  -9    3030     610
   2   1  10   10354     560
   2   1  11    3904     399
   2   1  12    4434     756
   2   1  13    2998     572
  -2  -1 -13    1639     322
   2   1  14     966     435
  -2  -1 -14     106     265
   2   1  15    3213     615
  -2  -1 -15    3118     660
   2   1  16     448     275
  -2  -1 -16     440     505
   2   1  17     546     279
  -2  -1 -17     177     300
   2   1  18     452     315
  -2  -1 -18     345     314
   2   1  19     684     585
  -2  -1 -19      36     539
   2   1  20    2258     820
  -2  -1 -20     887     750
   2   1  21     366     764
  -2  -1 -21     620     406
   2   1  22       1     388
  -2  -1 -22      66     314
   2   1  23     745     616
  -2  -1 -23    1019     823
   2   1  24     779     645
  -2  -1 -24     382     827
   2   1  25     662     797
  -2  -1 -25      22     393
   2   1  26     195     801
  -2  -1 -26       0     428
   2   2 -26    1201     855
  -2  -2  26     878    1018
  -2  -2  26     387     811
   2   2 -25     733     437
  -2  -2  25       1     532
  -2  -2  25     442     423
   2   2 -24     745     456
  -2  -2  24     860     431
  -2  -2  24     301     539
   2   2 -23     122     337
  -2  -2  23       5     316
  -2  -2  23      99     697
   2   2 -22     135     588
  -2  -2  22     662     441
  -2  -2  22       6     560
   2   2 -21     795     623
  -2  -2  21       0     574
  -2  -2  21     934     448
   2   2 -20     383     502
  -2  -2  20       3     467
  -2  -2  20       3     559
   2   2 -19       7     321
  -2  -2  19       7     282
  -2  -2  19     123     535
   2   2 -18      20     277
  -2  -2  18      92     258
  -2  -2  18     237     268
   2   2 -17     924     344
  -2  -2  17    1352     316
  -2  -2  17     887     504
   2   2 -16     673     265
  -2  -2  16       6     241
  -2  -2  16     599     389
   2   2 -15     660     306
  -2  -2  15     639     269
  -2  -2  15    1318     484
   2   2 -14     176     233
  -2  -2  14      67     338
  -2  -2  14       4     379
   2   2 -13   75106    3495
  -2  -2  13   80634    2859
  -2  -2  13   82018    3230
   2   2 -12   39362    1946
  -2  -2  12   37354    1711
  -2  -2  12   40149    1381
   2   2 -11    5064     702
  -2  -2  11    5295     591
   2   2 -10     241     241
  -2  -2  10      28     346
   2   2  -9    2321     319
  -2  -2   9    2467     467
  -2  -2   9    1584     463
   2   2  -8    1642     313
  -2  -2   8    1630     271
  -2  -2   8    1905     467
   2   2  -7    2718     578
  -2  -2   7    2393     296
  -2  -2   7    2694     516
   2   2  -6    4217     384
  -2  -2   6    4072     337
  -2  -2   6    3483     362
  -2  -2   5    3765     382
  -2  -2   5    4631     575
   2   2  -4   42356    1553
   2   2  -4   38063     900
  -2  -2   4   41425    1489
  -2  -2   4   37016     911
   2   2  -3   38151    1271
   2   2  -3   39976    1089
  -2  -2   3   36037    1206
   2   2  -2    5712     274
  -2  -2   2    5568     257
   2   2   3    6221     239
  -2  -2  -3    6398     234
   2   2   4   14766     659
  -2  -2  -4   14606     414
   2   2   5    3039     560
  -2  -2  -5    3258     582
   2   2   6    2370     281
  -2  -2  -6    2505     299
   2   2   7    5094     373
  -2  -2  -7    5134     382
   2   2   8    9030     711
  -2  -2  -8    8688     773
   2   2   9     602     380
  -2  -2  -9     313     235
   2   2  10    8445     740
  -2  -2 -10    8113     798
   2   2  11   24857    1363
  -2  -2 -11   26662    1052
   2   2  12     567     434
   2   2  13   85853    3579
   2   2  14   45901    2282
   2   2  15       8     398
  -2  -2 -15       8     424
   2   2  16    3489     639
  -2  -2 -16    2725     408
   2   2  17     637     295
  -2  -2 -17     439     298
   2   2  18     459     312
  -2  -2 -18      10     520
   2   2  19     392     351
  -2  -2 -19     315     327
   2   2  20     989     395
  -2  -2 -20       2     318
   2   2  21    1471     529
  -2  -2 -21     514     697
   2   2  22     145     762
  -2  -2 -22     197     613
  -2  -2 -23       7     383
   2   2  24     593     604
  -2  -2 -24    1078     483
   2   2  25     670     572
   2   2  26    1275     681
  -2  -2 -26    2108     611
  -2  -3  26     300     518
  -2  -3  26      64     378
  -2  -3  25    3511     595
  -2  -3  25     899    1354
   2   3 -24    1930     991
  -2  -3  24     746     772
  -2  -3  24    2939     531
   2   3 -23     129     740
  -2  -3  23     149     546
  -2  -3  23    1882     730
   2   3 -22    1813     508
  -2  -3  22    1363     976
  -2  -3  22    1076     752
   2   3 -21    1683     494
  -2  -3  21    1867     887
  -2  -3  21    1913     702
   2   3 -20    1414     462
  -2  -3  20    1991     482
  -2  -3  20    2237     403
   2   3 -19     295     280
  -2  -3  19       1     440
  -2  -3  19       1     231
   2   3 -18     325     450
  -2  -3  18     202     424
  -2  -3  18      33     228
   2   3 -17     239     461
  -2  -3  17     221     243
  -2  -3  17      77     382
   2   3 -16     313     452
  -2  -3  16       9     387
  -2  -3  16     255     376
   2   3 -15     308     469
  -2  -3  15     290     387
  -2  -3  15     407     247
   2   3 -14      10     410
  -2  -3  14     487     347
  -2  -3  14      36     219
   2   3 -13    4410     764
  -2  -3  13    5832     394
   2   3 -12   33556    1928
  -2  -3  12   38075    1244
   2   3 -11  116986    4902
  -2  -3  11  118165    3811
  -2  -3  11  123370    4773
   2   3 -10   10183    1050
  -2  -3  10   10927     546
  -2  -3  10   10428     588
   2   3  -9    2776     408
  -2  -3   9    2599     321
  -2  -3   9    2970     589
   2   3  -8    8844     602
  -2  -3   8    9362     776
  -2  -3   8    8654     460
  -2  -3   7     108     241
  -2  -3   7     138     194
  -2  -3   6    2602     468
  -2  -3   6    3347     365
   2   3  -5   10284     546
  -2  -3   5    9470     363
  -2  -3   5    9245     519
   2   3  -4     180     337
  -2  -3   4     191     348
   2   3  -3   10727     356
  -2  -3   3   10471     362
  -2  -3   3   12693     985
   2   3  -2    4323     237
  -2  -3   2    4227     223
   2   3  -1    7433     240
   2   3  -1    7867     147
  -2  -3   1    7025     241
   2   3   0   17634     311
  -2  -3   0   17589     322
   2   3   1  337165   13024
  -2  -3  -1  340753   13202
   2   3   2  273468    8357
  -2  -3  -2  276671    7961
   2   3   3    1094     198
  -2  -3  -3    1126     210
   2   3   4    1275     269
  -2  -3  -4    1386     280
   2   3   5   24500     804
  -2  -3  -5   24090    1232
   2   3   6      83     180
  -2  -3  -6      40     330
   2   3   7    5692     615
  -2  -3  -7    6225     650
   2   3   8    5999     334
  -2  -3  -8    5923     580
   2   3   9   12132     542
  -2  -3  -9   12631     576
   2   3  10      19     318
  -2  -3 -10     357     341
   2   3  11       7     309
  -2  -3 -11      40     184
   2   3  12       4     322
  -2  -3 -12     185     350
   2   3  13      14     326
  -2  -3 -13      14     207
   2   3  14   61409    2752
  -2  -3 -14   56241    2806
   2   3  15   17763    1276
   2   3  16     780     508
   2   3  17     270     425
  -2  -3 -17      23     434
   2   3  18    1401     683
  -2  -3 -18    2056     404
   2   3  19     193     590
  -2  -3 -19     312     519
   2   3  20      54     385
  -2  -3 -20     522     548
   2   3  21       3     377
  -2  -3 -21     331     300
   2   3  22       0     405
  -2  -3 -22     215     304
   2   3  23     163     413
  -2  -3 -23      23     538
   2   3  24     487     832
  -2  -3 -24     671     425
   2   3  25      24     852
  -2  -3 -25    1162     455
   2   3  26       6     414
  -2  -4  25       8     317
  -2  -4  25       8     474
  -2  -4  24     461     616
  -2  -4  24    1048     401
  -2  -4  23      90     745
  -2  -4  23       4     525
  -2  -4  22      17     412
   2   4 -21    1609     869
  -2  -4  21    2204     425
  -2  -4  21    1666     562
   2   4 -20     311     521
  -2  -4  20      12     241
  -2  -4  20      10     541
   2   4 -19      98     311
  -2  -4  19      45     282
  -2  -4  19      63     235
   2   4 -18      19     298
  -2  -4  18     250     384
  -2  -4  18      19     437
   2   4 -17    1247     385
  -2  -4  17    1267     489
  -2  -4  17    1083     575
   2   4 -16    1033     331
  -2  -4  16     720     296
  -2  -4  16    1063     433
   2   4 -15      16     255
  -2  -4  15      16     190
  -2  -4  15     122     367
  -2  -4  14      71     180
   2   4 -13     323     248
  -2  -4  13      78     179
   2   4 -12     891     343
  -2  -4  12    1368     299
  -2  -4  12    1362     258
   2   4 -11    2288     737
  -2  -4  11    2057     294
  -2  -4  11    2886     602
  -2  -4  10    1029     433
  -2  -4  10     536     330
  -2  -4   9    2064     572
  -2  -4   9    2513     421
  -2  -4   8   11665     692
  -2  -4   8   11450     947
   2   4  -7     340     491
  -2  -4   7     376     252
  -2  -4   7      55     279
   2   4  -6    2720     421
  -2  -4   6    2423     369
  -2  -4   6    2646     220
   2   4  -5    1526     327
  -2  -4   5    1647     283
  -2  -4   5    1596     311
  -2  -4   4    3744     702
  -2  -4   4    3525     186
  -2  -4   3    5322     508
  -2  -4   3    4225     318
  -2  -4   2  125759    3910
   2   4  -1    4738     419
  -2  -4   1   12179     471
   2   4   0  133691    2773
  -2  -4   0  129946    3366
   2   4   1    2714     514
  -2  -4  -1    2258     302
   2   4   2   28661    1083
  -2  -4  -2   29826    1113
   2   4   3    3445     593
  -2  -4  -3    3438     627
   2   4   4   10404     523
[truncated: 2,721,912 more chars]
